# Supplementary material for: (E)-Ethyl 3-(4-fluoro­anilino)-2-(4-methoxy­phen­yl)acrylate
Source: Acta Crystallogr Sect E Struct Rep Online. 2008 Nov 26;64(Pt 12):o2456. doi: 10.1107/S1600536808039184 (PMC2959879; doi:10.1107/S1600536808039184)
Supplement: Supplementary file 2 [file e-64-o2456-Isup2.hkl]

# 
# h,k,l, Fc-squared, Fo-squared, sigma(Fo-squared) and status flag 
# 
data_I
_shelx_title ' X in P2(1)/c' 
_shelx_refln_list_code          4 
_shelx_F_calc_maximum      156.70 
_exptl_crystal_F_000       664.00 
_reflns_d_resolution_high  0.8331 
 
loop_ 
 _symmetry_equiv_pos_as_xyz 
 'x, y, z' 
 '-x, y+1/2, -z+1/2' 
 '-x, -y, -z' 
 'x, -y-1/2, z-1/2' 
 
_cell_length_a    19.0000 
_cell_length_b     6.0400 
_cell_length_c    15.0810 
_cell_angle_alpha  90.000 
_cell_angle_beta  109.640 
_cell_angle_gamma  90.000 
 
_shelx_F_squared_multiplier     1.000 
 
loop_ 
 _refln_index_h 
 _refln_index_k 
 _refln_index_l 
 _refln_F_squared_calc 
 _refln_F_squared_meas 
 _refln_F_squared_sigma 
 _refln_observed_status 
   1   0   0      716.00      656.05     12.61 o 
   2   0   0     5315.81     5073.09     55.32 o 
   3   0   0     9428.73     9033.13    129.69 o 
   4   0   0       31.98       34.06      1.72 o 
   5   0   0       16.24       14.90      1.51 o 
   6   0   0     8830.77     8120.01    234.25 o 
   7   0   0      276.33      280.79     30.22 o 
   8   0   0     7471.00     7541.92    124.88 o 
   9   0   0      261.26      281.85      6.05 o 
  10   0   0      258.69      302.03     11.34 o 
  11   0   0      305.19      318.77      7.32 o 
  12   0   0      347.14      340.28      7.96 o 
  13   0   0      282.88      305.35      7.92 o 
  14   0   0        4.00        3.01      2.74 o 
  15   0   0       11.82       13.47      3.44 o 
  16   0   0       91.63       98.54      5.84 o 
  17   0   0       28.46       26.19      4.45 o 
  18   0   0        4.42        6.90      4.36 o 
  19   0   0       28.40       20.77      4.87 o 
  20   0   0        6.78       -0.19      7.72 o 
  21   0   0       10.36       14.51      5.11 o 
   1   1   0      128.08      106.30      2.20 o 
   2   1   0     3219.51     3046.59    216.47 o 
   3   1   0       48.85       38.84      3.27 o 
   4   1   0       13.27       14.67      2.08 o 
   5   1   0      124.70      140.38      6.23 o 
   6   1   0      515.35      473.01     10.85 o 
   7   1   0      172.98      187.82     13.18 o 
   8   1   0       71.90       72.31      3.32 o 
   9   1   0      186.24      186.82      5.27 o 
  10   1   0      618.58      667.34      9.86 o 
  11   1   0        8.92        2.54      2.33 o 
  12   1   0        0.54        1.10      4.01 o 
  13   1   0      440.45      471.11     13.78 o 
  14   1   0        4.37        5.90      2.86 o 
  15   1   0      125.82      125.48      6.14 o 
  16   1   0      118.23      122.39      6.60 o 
  17   1   0       53.79       52.91      5.27 o 
  18   1   0       84.59       80.07      5.95 o 
  19   1   0        9.87        7.19      4.51 o 
  20   1   0        5.50       -0.32     12.97 o 
  21   1   0        0.23        7.48      3.88 o 
   0   2   0     2771.29     2652.51     20.58 o 
   1   2   0       67.41       65.60      2.57 o 
   2   2   0      659.23      645.26      7.22 o 
   3   2   0       13.89       13.70      1.99 o 
   4   2   0      251.62      239.34      4.84 o 
   5   2   0      747.66      743.52      8.73 o 
   6   2   0      211.52      213.10      5.04 o 
   7   2   0      392.11      361.24      6.79 o 
   8   2   0       11.54       15.53      2.61 o 
   9   2   0      215.57      217.73      5.82 o 
  10   2   0      410.37      372.41      8.97 o 
  11   2   0        2.19        0.50      2.38 o 
  12   2   0        3.26        1.70      2.72 o 
  13   2   0        1.45        3.37      4.57 o 
  14   2   0       38.78       25.07     23.43 o 
  15   2   0       59.01       51.60      6.39 o 
  16   2   0      156.40      134.93     12.79 o 
  17   2   0       16.09       12.41      3.77 o 
  18   2   0        8.84       16.25      7.18 o 
  19   2   0        0.10        4.13      3.78 o 
  20   2   0        4.66        9.58      6.00 o 
   1   3   0       18.32       16.67      3.33 o 
   2   3   0     1304.75     1400.82     13.10 o 
   3   3   0      837.90      896.78     12.42 o 
   4   3   0      922.07      965.06     21.05 o 
   5   3   0     1544.27     1675.19     15.38 o 
   6   3   0     1471.18     1614.23     15.55 o 
   7   3   0       92.02      103.75      4.56 o 
   8   3   0      119.59      113.05      4.81 o 
   9   3   0       47.69       50.72      4.19 o 
  10   3   0      183.04      205.69      6.70 o 
  11   3   0        2.39       -0.09      3.65 o 
  12   3   0      672.10      655.91     12.75 o 
  13   3   0       24.97       19.86      4.81 o 
  14   3   0      540.50      588.56     16.92 o 
  15   3   0       50.32       49.19     11.02 o 
  16   3   0        2.88        8.16      3.76 o 
  17   3   0       64.50       70.02      9.36 o 
  18   3   0      113.31      133.98      8.00 o 
  19   3   0        1.61        0.62      4.43 o 
   0   4   0      223.58      155.78      8.10 o 
   1   4   0        5.02        3.93      2.51 o 
   2   4   0       97.33       96.25      7.94 o 
   3   4   0        1.56        1.93      2.18 o 
   4   4   0       13.91        6.80      3.89 o 
   5   4   0        5.57        9.56      2.84 o 
   6   4   0      148.99      147.20      5.95 o 
   7   4   0       40.58       50.88      4.08 o 
   8   4   0        9.59        7.24      5.34 o 
   9   4   0       44.53       45.02      4.93 o 
  10   4   0        0.52        3.63      3.25 o 
  11   4   0       63.82       62.98      5.48 o 
  12   4   0      211.62      224.54     16.13 o 
  13   4   0        0.15       -0.10      4.01 o 
  14   4   0      129.68      138.19      7.43 o 
  15   4   0       47.17       39.80      8.88 o 
  16   4   0       10.09       10.35      4.68 o 
  17   4   0       68.66       58.76      6.41 o 
   1   5   0       43.09       42.41      7.99 o 
   2   5   0      404.01      390.86      9.92 o 
   3   5   0      176.59      178.97      7.36 o 
   4   5   0        4.04        6.26      4.78 o 
   5   5   0       65.25       71.56      5.36 o 
   6   5   0        9.55        8.55      6.77 o 
   7   5   0       44.82       46.66      4.60 o 
   8   5   0        1.00        4.34      4.93 o 
   9   5   0        0.46       -0.09      3.40 o 
  10   5   0        1.50        4.24      4.57 o 
  11   5   0        0.47        2.99      5.05 o 
  12   5   0        9.43       12.50      6.35 o 
  13   5   0        5.16        4.95      6.71 o 
  14   5   0        3.11        8.15      4.56 o 
  15   5   0        0.01       -0.12      4.62 o 
   0   6   0       90.18       95.50      9.63 o 
   1   6   0        2.42       -0.11      4.28 o 
   2   6   0        9.58        7.94      4.81 o 
   3   6   0      150.00      141.29      7.83 o 
   4   6   0      202.58      194.94      8.81 o 
   5   6   0        0.13        2.17      4.32 o 
   6   6   0        3.85        8.41      4.63 o 
   7   6   0        1.45        0.11      4.25 o 
   8   6   0        1.10        1.61      4.30 o 
   9   6   0        3.09       -0.10      4.20 o 
  10   6   0       22.31       37.02      5.45 o 
  11   6   0       43.56       37.87     12.41 o 
  12   6   0       13.72        9.37      5.04 o 
   1   7   0        2.00       -0.13      5.08 o 
   2   7   0       10.87        6.95      5.53 o 
   3   7   0       22.75       20.86      6.25 o 
   4   7   0        0.23        2.72      4.86 o 
   5   7   0       18.05       14.59      5.23 o 
 -21   1   1       14.31       16.98      6.47 o 
 -20   1   1        2.66       -0.15      5.82 o 
 -19   1   1        4.41        1.07      4.87 o 
 -18   1   1        5.05        1.01      4.57 o 
 -17   1   1       21.12       15.56      5.70 o 
 -16   1   1        4.52       -0.12      4.87 o 
 -15   1   1       10.67       13.24      4.87 o 
 -14   1   1       93.72      101.77      7.13 o 
 -13   1   1       38.69       35.22      4.93 o 
 -12   1   1        0.93       -0.07      2.73 o 
 -11   1   1      206.11      202.13      8.22 o 
 -10   1   1      153.96      143.99      7.15 o 
  -9   1   1      409.35      428.89     10.48 o 
  -8   1   1     3735.76     4083.24     30.42 o 
  -7   1   1      187.73      192.62      6.38 o 
  -6   1   1      180.78      158.26      5.43 o 
  -5   1   1     1287.73     1250.32     13.47 o 
  -4   1   1      213.41      214.71      5.27 o 
  -3   1   1     2169.93     2140.69     15.36 o 
  -2   1   1     2311.22     2126.91     14.33 o 
  -1   1   1     1255.26     1165.87      9.95 o 
   0   1   1      750.95      726.04      7.76 o 
   2   1   1      175.31      152.52      4.07 o 
   3   1   1      154.39      172.99      4.72 o 
   4   1   1      697.32      628.34      9.37 o 
   5   1   1       82.86       89.52      4.11 o 
   6   1   1       21.02       18.71      2.61 o 
   7   1   1       55.19       47.14      4.16 o 
   8   1   1     2572.10     2776.80     26.09 o 
   9   1   1       79.19       75.46      5.29 o 
  10   1   1      170.97      197.84      7.98 o 
  11   1   1       31.50       34.81      4.40 o 
  12   1   1       56.46       63.22      5.94 o 
  13   1   1      544.28      522.00     14.96 o 
  14   1   1      332.71      344.85     12.88 o 
  15   1   1       53.50       56.50      7.31 o 
  16   1   1      248.19      235.10     12.09 o 
  17   1   1        6.57        5.52      5.76 o 
  18   1   1       13.71        9.20      5.88 o 
  19   1   1       15.23       12.77      5.64 o 
  20   1   1        8.38        3.15      6.29 o 
 -21   2   1       21.73       38.06      7.66 o 
 -20   2   1       21.50       17.22      7.78 o 
 -19   2   1        0.11        5.76      5.40 o 
 -18   2   1       26.22       15.02      7.01 o 
 -17   2   1       24.03       23.99      6.47 o 
 -16   2   1        1.40        4.63      4.51 o 
 -15   2   1       96.02       90.23      8.44 o 
 -14   2   1      686.14      662.75     18.22 o 
 -13   2   1      422.90      420.49     13.62 o 
 -12   2   1       18.60       21.85      4.04 o 
 -11   2   1       63.98       63.77      5.53 o 
 -10   2   1        1.13        2.02      3.03 o 
  -9   2   1      285.30      306.40      9.61 o 
  -8   2   1       11.15       11.34      3.21 o 
  -7   2   1      210.29      222.19      7.75 o 
  -6   2   1      311.00      304.83      8.55 o 
  -5   2   1     1945.98     2005.62     20.14 o 
  -4   2   1      712.50      767.00     11.87 o 
  -3   2   1      589.72      573.33      9.97 o 
  -2   2   1        2.92        0.59      2.02 o 
  -1   2   1      220.73      204.38      5.86 o 
   0   2   1       48.52       54.35      3.39 o 
   1   2   1     2811.67     2759.98     21.49 o 
   2   2   1      606.50      595.54      9.98 o 
   3   2   1     1727.39     1743.11     17.93 o 
   4   2   1      577.43      624.09     11.15 o 
   5   2   1      360.18      342.18      8.68 o 
   6   2   1      366.79      364.68      9.34 o 
   7   2   1       65.21       80.97      4.93 o 
   8   2   1      176.20      184.19      7.39 o 
   9   2   1        8.62        9.68      2.91 o 
  10   2   1      133.85      146.37      7.73 o 
  11   2   1       15.21       13.18      4.33 o 
  12   2   1      145.86      163.55      8.57 o 
  13   2   1      542.23      546.74     16.21 o 
  14   2   1       29.90       29.52      7.01 o 
  15   2   1        8.10        7.84      5.28 o 
  16   2   1       17.07       22.27      5.23 o 
  17   2   1       24.69       26.54      6.71 o 
  18   2   1       29.68       27.91      7.30 o 
  19   2   1        0.62        0.00      5.58 o 
  20   2   1        0.31       -0.16      6.59 o 
 -19   3   1       28.54       34.09      8.08 o 
 -18   3   1       14.70       22.15      6.89 o 
 -17   3   1       12.83       19.12      6.23 o 
 -16   3   1        0.87       -0.14      5.76 o 
 -15   3   1        0.39       -0.15      5.88 o 
 -14   3   1      313.75      326.82     14.31 o 
 -13   3   1        0.72       -0.15      5.88 o 
 -12   3   1     1007.62     1091.55     22.22 o 
 -11   3   1        0.23        0.00      4.99 o 
 -10   3   1        5.13        1.72      4.27 o 
  -9   3   1        0.46        7.36      2.79 o 
  -8   3   1        1.87        1.78      3.38 o 
  -7   3   1        0.05        1.13      3.38 o 
  -6   3   1     1525.39     1622.03     21.81 o 
  -5   3   1      101.48      127.18      6.48 o 
  -4   3   1      403.75      481.81     11.31 o 
  -3   3   1      435.47      448.29     10.79 o 
  -2   3   1     1041.18      974.59     15.49 o 
  -1   3   1      109.78      104.92      5.77 o 
   0   3   1       44.49       41.66      3.92 o 
   1   3   1      446.74      507.75     11.15 o 
   2   3   1      245.32      314.40      9.19 o 
   3   3   1      928.49      955.85     15.80 o 
   4   3   1      346.95      384.94     10.58 o 
   5   3   1      319.12      321.66     10.03 o 
   6   3   1      156.53      174.44      8.22 o 
   7   3   1        5.63       -0.08      3.15 o 
   8   3   1       12.24        0.00      3.33 o 
   9   3   1       18.09        5.11      4.45 o 
  10   3   1      304.04      288.82     11.39 o 
  11   3   1      428.45      374.02     13.92 o 
  12   3   1       23.67       17.93      6.12 o 
  13   3   1        3.26       12.88      5.34 o 
  14   3   1      107.37       94.34      9.21 o 
  15   3   1      115.44      126.68      9.21 o 
  16   3   1        1.02       -0.15      5.88 o 
  17   3   1       19.39       15.62      6.41 o 
  18   3   1        3.12        8.01      5.88 o 
  19   3   1       17.76       22.92      6.95 o 
 -18   4   1        3.36       -0.19      7.60 o 
 -17   4   1        0.14       -0.15      6.06 o 
 -16   4   1        4.25        4.63      6.71 o 
 -15   4   1       44.12       46.86      8.61 o 
 -14   4   1       41.15       40.68      6.95 o 
 -13   4   1       11.19        6.83      6.47 o 
 -12   4   1      118.74      111.60     10.40 o 
 -11   4   1      106.81      110.93      9.15 o 
 -10   4   1      198.34      209.47     11.13 o 
  -9   4   1       14.19        8.67      5.34 o 
  -8   4   1       61.04       74.99      6.77 o 
  -7   4   1        1.53        2.85      3.74 o 
  -6   4   1       42.26       42.30      5.29 o 
  -5   4   1       24.24       12.59      5.11 o 
  -4   4   1      107.09      106.69      6.96 o 
  -3   4   1        0.01        4.10      3.56 o 
  -2   4   1      612.85      640.26     15.12 o 
  -1   4   1      133.87      129.95      7.68 o 
   0   4   1       24.94       22.69      4.28 o 
   1   4   1       35.69       30.59      4.51 o 
   2   4   1        0.36        4.10      3.44 o 
   3   4   1       17.63       23.75      4.33 o 
   4   4   1       56.99       60.55      5.41 o 
   5   4   1        0.04        0.71      3.21 o 
   6   4   1       54.36       58.58      5.70 o 
   7   4   1        7.33       17.51      4.57 o 
   8   4   1       83.41       91.71      7.07 o 
   9   4   1        8.70        5.34      5.17 o 
  10   4   1       71.43       69.05      7.49 o 
  11   4   1      613.90      652.01     18.85 o 
  12   4   1      101.24       80.96      8.98 o 
  13   4   1      158.79      162.13     11.24 o 
  14   4   1        2.09       -0.15      6.00 o 
  15   4   1        1.93       -0.15      6.11 o 
  16   4   1        6.23        7.90      6.71 o 
  17   4   1        1.39        1.31      6.17 o 
 -15   5   1        0.28       -0.16      6.53 o 
 -14   5   1        0.24       -0.15      6.11 o 
 -13   5   1       28.95       22.27      7.19 o 
 -12   5   1        7.94        4.93      5.28 o 
 -11   5   1       51.73       50.13      7.78 o 
 -10   5   1       47.64       55.06      7.96 o 
  -9   5   1        9.63       12.53      5.05 o 
  -8   5   1       11.94        2.79      5.34 o 
  -7   5   1        8.49        1.78      5.46 o 
  -6   5   1        7.54        2.20      4.75 o 
  -5   5   1      164.80      148.44      9.82 o 
  -4   5   1        8.31        7.90      5.28 o 
  -3   5   1        0.10        6.95      4.87 o 
  -2   5   1      232.82      272.24     11.67 o 
  -1   5   1       20.86       25.65      5.23 o 
   0   5   1       83.23       98.96      7.96 o 
   1   5   1      271.04      253.61     11.80 o 
   2   5   1       35.88       29.28      5.88 o 
   3   5   1      253.44      235.66     11.79 o 
   4   5   1        5.27       -0.12      4.99 o 
   5   5   1       56.40       45.98      7.13 o 
   6   5   1       41.92       53.64      6.95 o 
   7   5   1        9.74       11.10      4.81 o 
   8   5   1        0.61        0.00      5.40 o 
   9   5   1       23.68       -0.10      4.10 o 
  10   5   1        4.14       -0.14      5.46 o 
  11   5   1       49.61       40.81      8.14 o 
  12   5   1       17.26       -0.17      6.65 o 
  13   5   1       10.83        0.59      6.59 o 
  14   5   1        3.93        4.99      6.59 o 
  15   5   1        0.30       -0.16      6.23 o 
 -12   6   1       41.42       52.38      8.73 o 
 -11   6   1        0.63       -0.16      6.41 o 
 -10   6   1        6.46        5.40      7.18 o 
  -9   6   1       10.27        9.91      7.01 o 
  -8   6   1       12.34       23.81      5.40 o 
  -7   6   1       28.16       42.52      8.08 o 
  -6   6   1       61.83       65.23      8.08 o 
  -5   6   1       12.77       11.64      6.00 o 
  -4   6   1      206.08      185.43     11.72 o 
  -3   6   1       22.59       26.19      7.48 o 
  -2   6   1      100.46      104.43     10.82 o 
  -1   6   1       79.96       68.45      9.75 o 
   0   6   1        2.35       -0.17      6.71 o 
   1   6   1       86.13      101.80      9.63 o 
   2   6   1       34.22       17.94      7.30 o 
   3   6   1       90.00      112.26     10.10 o 
   4   6   1        0.22       -0.15      5.94 o 
   5   6   1        1.77        2.67      6.00 o 
   6   6   1       23.93       29.75      7.66 o 
   7   6   1        0.35       -0.16      6.35 o 
   8   6   1        8.67       10.51      5.88 o 
   9   6   1        0.68       -0.15      5.88 o 
  10   6   1        2.69       -0.17      6.89 o 
  11   6   1       18.48        0.00      6.12 o 
  -5   7   1       21.12       16.86      7.36 o 
  -4   7   1        1.91       17.28      6.35 o 
  -3   7   1        0.80       -0.17      6.77 o 
  -2   7   1        0.97       -0.19      7.48 o 
  -1   7   1        0.06       -0.18      7.00 o 
   0   7   1       49.24       63.37      8.26 o 
   1   7   1        1.62        5.64      6.47 o 
   2   7   1       21.31       17.10      8.73 o 
   3   7   1       19.19       16.63      7.54 o 
   4   7   1       11.30        2.61      8.91 o 
   5   7   1       22.17       19.12      7.72 o 
 -22   0   2        0.06       -0.14      5.40 o 
 -21   0   2       14.41       18.82      6.35 o 
 -20   0   2       36.95       31.65      7.13 o 
 -19   0   2       21.71       21.55      5.88 o 
 -18   0   2      418.77      353.24     15.10 o 
 -17   0   2       27.77       26.60      6.12 o 
 -16   0   2       18.17       10.81      4.39 o 
 -15   0   2       31.49       33.73      6.00 o 
 -14   0   2        7.95        2.08      4.27 o 
 -13   0   2        4.29        6.41      3.09 o 
 -12   0   2       38.94       31.49      4.16 o 
 -11   0   2      108.07      137.18      6.72 o 
 -10   0   2     5386.71     6163.72     40.58 o 
  -9   0   2        0.11       -0.06      2.43 o 
  -8   0   2     1278.37     1286.40     16.02 o 
  -7   0   2     1327.69     1305.74     15.06 o 
  -6   0   2     1374.47     1253.15     13.62 o 
  -5   0   2     1016.60      910.67     10.57 o 
  -4   0   2       52.34       42.92      2.38 o 
  -3   0   2      165.06      131.10      3.30 o 
  -2   0   2     3245.01     3121.56     64.74 o 
  -1   0   2      732.85      686.68      6.48 o 
   0   0   2      305.90      256.16      4.07 o 
   1   0   2     4297.02     4146.94     80.66 o 
   2   0   2     2146.34     1991.91     14.03 o 
   3   0   2     9214.00     8996.68    151.22 o 
   4   0   2      372.65      397.26      7.40 o 
   5   0   2      483.81      455.06      8.62 o 
   6   0   2     1375.16     1504.54     17.00 o 
   7   0   2      289.45      343.65      8.73 o 
   8   0   2       56.00       55.57      4.64 o 
   9   0   2     5388.20     5780.48     40.86 o 
  10   0   2       11.15       10.75      3.15 o 
  11   0   2      464.98      501.45     13.28 o 
  12   0   2       37.43       32.79      5.17 o 
  13   0   2        9.42        4.45      4.10 o 
  14   0   2      166.10      153.39      9.16 o 
  15   0   2       46.23       36.12      5.88 o 
  16   0   2        1.07        1.90      5.05 o 
  17   0   2      114.63       98.74      9.10 o 
  18   0   2       42.61       30.41      7.31 o 
  19   0   2       36.98       32.07      7.01 o 
  20   0   2       43.97       38.84      7.84 o 
 -21   1   2        3.06        6.77      6.71 o 
 -20   1   2       54.65       78.71      8.43 o 
 -19   1   2        1.08        5.88      4.69 o 
 -18   1   2        0.55       -0.12      4.69 o 
 -17   1   2      207.88      183.27     11.01 o 
 -16   1   2        1.13        2.55      4.81 o 
 -15   1   2       49.62       48.36      5.64 o 
 -14   1   2       38.60       32.55      5.41 o 
 -13   1   2      393.04      365.02     12.13 o 
 -12   1   2      239.69      259.37      9.60 o 
 -11   1   2        1.20       10.69      2.67 o 
 -10   1   2      142.38      144.26      6.61 o 
  -9   1   2      979.97     1088.09     16.26 o 
  -8   1   2       17.24       20.91      3.21 o 
  -7   1   2      107.98      126.77      5.00 o 
  -6   1   2       75.91       77.54      4.05 o 
  -5   1   2       38.48       33.05      2.79 o 
  -4   1   2     4314.70     4341.87     24.63 o 
  -3   1   2     4056.53     3943.13     91.93 o 
  -2   1   2        6.96        9.44      1.90 o 
  -1   1   2    11433.16    11269.50    162.78 o 
   0   1   2     1671.91     1739.09     13.37 o 
   1   1   2        0.25        1.84      1.60 o 
   2   1   2       65.73       63.40      3.21 o 
   3   1   2     1947.47     1822.34     16.20 o 
   4   1   2      674.20      684.51     10.55 o 
   5   1   2       97.86       88.46      4.35 o 
   6   1   2      428.23      413.63      9.18 o 
   7   1   2      294.88      325.92      8.91 o 
   8   1   2      166.23      184.44      7.33 o 
   9   1   2      130.35      148.37      7.02 o 
  10   1   2        7.26       12.94      2.61 o 
  11   1   2      491.24      448.30     12.99 o 
  12   1   2      168.31      164.57      8.75 o 
  13   1   2      176.91      157.24      9.23 o 
  14   1   2      178.18      170.19     10.24 o 
  15   1   2        0.37        6.29      4.33 o 
  16   1   2        0.16        3.38      4.93 o 
  17   1   2       62.21       66.48      7.72 o 
  18   1   2       14.29       10.69      5.52 o 
  19   1   2        1.50        1.19      5.16 o 
  20   1   2        0.02       -0.15      5.88 o 
 -21   2   2        1.96       10.27      6.59 o 
 -20   2   2        5.49       -0.15      6.06 o 
 -19   2   2        7.91        7.90      5.76 o 
 -18   2   2      100.78      108.71      9.51 o 
 -17   2   2       26.17       30.82      6.83 o 
 -16   2   2       11.87       14.13      5.94 o 
 -15   2   2      805.75      807.21     20.28 o 
 -14   2   2      426.87      430.08     14.75 o 
 -13   2   2      108.72      101.56      7.91 o 
 -12   2   2       12.53        8.37      4.28 o 
 -11   2   2       27.99       29.93      4.28 o 
 -10   2   2      108.17      106.83      6.19 o 
  -9   2   2      119.36      113.53      6.07 o 
  -8   2   2       62.58       62.65      4.52 o 
  -7   2   2      209.07      211.63      7.52 o 
  -6   2   2       25.23       35.46      3.74 o 
  -5   2   2       34.94       25.91      3.15 o 
  -4   2   2      138.77      138.86      5.24 o 
  -3   2   2      163.58      146.75      5.43 o 
  -2   2   2       31.78       26.86      2.91 o 
  -1   2   2      230.41      269.43      6.82 o 
   0   2   2     2706.11     2558.48     21.05 o 
   1   2   2     1146.12     1110.67     13.87 o 
   2   2   2       44.00       57.78      3.74 o 
   3   2   2      111.68       93.72      4.76 o 
   4   2   2       85.43       71.87      4.46 o 
   5   2   2       24.37       25.72      3.39 o 
   6   2   2       82.59       90.69      5.23 o 
   7   2   2       15.71       16.57      3.21 o 
   8   2   2      166.79      171.74      7.50 o 
   9   2   2       40.13       40.69      4.99 o 
  10   2   2       73.53       66.15      5.59 o 
  11   2   2       51.85       54.30      5.88 o 
  12   2   2       38.72       44.13      6.24 o 
  13   2   2        3.21        1.25      4.45 o 
  14   2   2      460.51      436.25     16.12 o 
  15   2   2      143.87      146.00     10.23 o 
  16   2   2       43.32       49.42      7.66 o 
  17   2   2        0.34       -0.14      5.64 o 
  18   2   2        4.58        8.85      6.53 o 
  19   2   2        2.39       -0.15      6.11 o 
 -20   3   2       10.82       17.46      6.83 o 
 -19   3   2        0.61       -0.16      6.53 o 
 -18   3   2        6.48       15.44      5.17 o 
 -17   3   2       22.11       23.04      6.59 o 
 -16   3   2      236.42      228.13     12.50 o 
 -15   3   2       89.15      101.75      9.15 o 
 -14   3   2        0.13        3.98      5.11 o 
 -13   3   2      892.08      895.66     20.91 o 
 -12   3   2       77.54       67.22      7.79 o 
 -11   3   2      152.10      158.21      9.28 o 
 -10   3   2      101.89      104.06      6.90 o 
  -9   3   2       48.95       47.00      5.11 o 
  -8   3   2        2.37       -0.09      3.44 o 
  -7   3   2       24.69       23.88      4.28 o 
  -6   3   2       19.79       27.14      4.45 o 
  -5   3   2       20.94       20.79      3.56 o 
  -4   3   2       36.55       34.99      4.16 o 
  -3   3   2      134.67      159.73      6.85 o 
  -2   3   2       27.43       27.92      3.68 o 
  -1   3   2       13.07       10.75      3.33 o 
   0   3   2      107.28      102.94      5.59 o 
   1   3   2      263.34      298.03      9.01 o 
   2   3   2        5.24       12.05      3.56 o 
   3   3   2      654.36      724.05     14.02 o 
   4   3   2       47.29       40.46      5.11 o 
   5   3   2      163.73      174.05      7.92 o 
   6   3   2        1.75       -0.09      3.56 o 
   7   3   2       59.97       59.66      5.88 o 
   8   3   2        7.01        9.97      3.15 o 
   9   3   2       16.23       17.40      4.45 o 
  10   3   2       81.05       74.47      7.37 o 
  11   3   2     1472.46     1495.96     26.83 o 
  12   3   2       81.33       89.32      8.97 o 
  13   3   2      413.13      412.89     16.11 o 
  14   3   2      193.18      212.85     12.32 o 
  15   3   2      200.50      190.65     12.14 o 
  16   3   2       39.19       36.53      7.78 o 
  17   3   2       94.34       83.85     10.64 o 
  18   3   2        2.43       -0.17      6.77 o 
 -18   4   2       27.23       43.82      8.61 o 
 -17   4   2        5.99       11.99      5.94 o 
 -16   4   2       12.68       11.34      6.12 o 
 -15   4   2        1.40       -0.17      6.95 o 
 -14   4   2      132.51      138.72     10.29 o 
 -13   4   2       43.77       46.09      7.42 o 
 -12   4   2       36.84       42.29      7.07 o 
 -11   4   2      653.28      710.99     19.52 o 
 -10   4   2       42.00       47.52      7.07 o 
  -9   4   2       98.34       91.01      7.19 o 
  -8   4   2       74.28       77.56      6.48 o 
  -7   4   2        4.68        4.63      4.45 o 
  -6   4   2      282.01      268.74     10.79 o 
  -5   4   2      168.46      150.66      8.75 o 
  -4   4   2      148.43      148.18      8.21 o 
  -3   4   2      870.06      852.64     17.34 o 
  -2   4   2       60.45       48.55      6.06 o 
  -1   4   2       35.83       33.68      4.87 o 
   0   4   2        0.17        4.99      3.50 o 
   1   4   2      104.61      106.92      7.31 o 
   2   4   2        1.64       11.28      3.50 o 
   3   4   2       13.39       18.47      4.39 o 
   4   4   2       27.83       24.17      5.52 o 
   5   4   2       27.73        4.93      3.80 o 
   6   4   2       53.14       51.99      5.70 o 
   7   4   2       32.27       36.64      5.82 o 
   8   4   2       21.05       33.19      5.23 o 
   9   4   2      141.46      166.77     10.41 o 
  10   4   2       95.84      127.14      9.69 o 
  11   4   2      117.89      116.70      9.75 o 
  12   4   2       54.61       65.58      8.20 o 
  13   4   2       20.13       16.39      7.01 o 
  14   4   2        3.21        5.58      5.94 o 
  15   4   2        0.05        6.53      4.99 o 
  16   4   2        3.78       13.18      5.64 o 
 -16   5   2        1.75        4.57      6.59 o 
 -15   5   2       38.79       36.58      8.73 o 
 -14   5   2        4.00       11.22      5.82 o 
 -13   5   2       37.21       44.60      7.96 o 
 -12   5   2      101.83      106.45      9.81 o 
 -11   5   2        2.75       13.95      4.99 o 
 -10   5   2       19.36       16.39      5.88 o 
  -9   5   2        0.09        2.37      4.81 o 
  -8   5   2       21.16       17.52      5.70 o 
  -7   5   2        0.04        9.80      4.99 o 
  -6   5   2       12.11        7.36      5.94 o 
  -5   5   2       10.88       18.23      5.11 o 
  -4   5   2       75.35       79.87      7.43 o 
  -3   5   2        0.22        4.51      4.57 o 
  -2   5   2        1.84       -0.12      4.93 o 
  -1   5   2       19.12       14.55      6.18 o 
   0   5   2       25.85       20.67      5.82 o 
   1   5   2       27.64       23.28      5.94 o 
   2   5   2       80.61       70.48      7.90 o 
   3   5   2       10.76        7.18      5.64 o 
   4   5   2        1.46        4.75      4.81 o 
   5   5   2       86.58       81.72      7.96 o 
   6   5   2        0.14       -0.13      5.16 o 
   7   5   2       14.45       17.04      5.58 o 
   8   5   2        0.77       -0.12      4.75 o 
   9   5   2       40.56       55.83      8.32 o 
  10   5   2       47.85       51.32      8.38 o 
  11   5   2       32.16       29.63      6.71 o 
  12   5   2        7.12        3.50      6.89 o 
  13   5   2        2.82        3.68      6.17 o 
  14   5   2        0.03       -0.16      6.41 o 
 -12   6   2        0.14        7.06      6.23 o 
 -11   6   2       21.25       29.75      7.90 o 
 -10   6   2        0.04        7.78      6.59 o 
  -9   6   2       21.02        9.26      7.36 o 
  -8   6   2       30.98       33.31      7.54 o 
  -7   6   2        0.80        1.13      5.46 o 
  -6   6   2       19.06       15.62      6.59 o 
  -5   6   2       60.17       69.86      8.08 o 
  -4   6   2       23.80       13.54      7.01 o 
  -3   6   2      282.52      283.99     14.77 o 
  -2   6   2      142.86      138.49     10.82 o 
  -1   6   2       63.04       55.73      8.50 o 
   0   6   2        6.12        1.54      6.06 o 
   1   6   2        4.83       12.88      6.06 o 
   2   6   2       35.74       49.95      7.54 o 
   3   6   2       32.11       28.45      7.30 o 
   4   6   2        5.80        2.14      5.70 o 
   5   6   2       57.65       38.91      8.67 o 
   6   6   2       30.95       31.47      7.19 o 
   7   6   2       10.57        0.59      5.34 o 
   8   6   2        1.26       -0.16      6.35 o 
   9   6   2        0.58        0.59      5.46 o 
  10   6   2        3.48       12.70      6.47 o 
  -5   7   2       35.24       50.66      8.25 o 
  -4   7   2       25.12       17.99      7.96 o 
  -3   7   2        0.01       -0.18      7.18 o 
  -2   7   2        0.00        0.00      6.95 o 
  -1   7   2       18.08       11.34      7.42 o 
   0   7   2        8.82        0.65      8.37 o 
   1   7   2       60.00       63.56      9.80 o 
   2   7   2        9.48       14.07      7.12 o 
   3   7   2       54.16       70.56      8.85 o 
   4   7   2        5.21        8.55      7.24 o 
 -22   1   3        0.00       -0.19      7.66 o 
 -21   1   3        1.35       -0.16      6.29 o 
 -20   1   3       25.21       25.42      7.24 o 
 -19   1   3       10.30        6.29      5.64 o 
 -18   1   3        1.05       -0.13      5.11 o 
 -17   1   3      116.78       84.48      8.09 o 
 -16   1   3      155.75      140.46      9.46 o 
 -15   1   3      108.09      117.55      7.97 o 
 -14   1   3       87.35       87.14      7.25 o 
 -13   1   3       61.49       59.60      5.65 o 
 -12   1   3      115.12      127.77      6.90 o 
 -11   1   3      408.80      392.85     10.83 o 
 -10   1   3      303.13      322.92      9.74 o 
  -9   1   3     2419.62     2544.90     25.07 o 
  -8   1   3      445.71      476.28     10.26 o 
  -7   1   3      584.00      627.24     11.04 o 
  -6   1   3     1032.01     1046.74     13.46 o 
  -5   1   3      371.71      338.81      7.33 o 
  -4   1   3      210.09      198.57      5.32 o 
  -3   1   3     8625.61     8092.64    148.67 o 
  -2   1   3    14877.74    14929.59    209.99 o 
  -1   1   3     9523.99     9248.67    156.36 o 
   0   1   3    15065.02    15391.26    216.11 o 
   1   1   3    15531.74    15697.41    226.07 o 
   2   1   3     2389.91     2453.54     19.32 o 
   3   1   3     6666.86     6282.18    143.18 o 
   4   1   3      927.78      920.46     13.10 o 
   5   1   3      409.07      403.43      9.06 o 
   6   1   3        0.61        3.21      2.02 o 
   7   1   3       90.98       81.25      5.12 o 
   8   1   3      291.51      319.18      9.91 o 
   9   1   3     1014.92      949.90     17.47 o 
  10   1   3       11.10       11.93      3.33 o 
  11   1   3      113.40      115.25      7.02 o 
  12   1   3      203.54      189.58     10.12 o 
  13   1   3        6.95        6.89      4.75 o 
  14   1   3       18.71       19.30      6.00 o 
  15   1   3       14.29        5.70      5.94 o 
  16   1   3        0.08        5.58      4.99 o 
  17   1   3        0.06        3.80      4.45 o 
  18   1   3        2.07       -0.16      6.29 o 
  19   1   3        8.90       15.73      5.82 o 
 -21   2   3       35.86       36.05      8.55 o 
 -20   2   3        3.20        3.56      6.00 o 
 -19   2   3       10.61       23.27      5.58 o 
 -18   2   3        5.43        0.00      5.40 o 
 -17   2   3       37.22       26.49      6.59 o 
 -16   2   3      150.98      144.72     10.53 o 
 -15   2   3     1665.43     1683.61     28.71 o 
 -14   2   3      151.57      133.44      9.22 o 
 -13   2   3      165.94      157.12      8.69 o 
 -12   2   3      337.06      313.95     11.10 o 
 -11   2   3        0.34       -0.08      3.21 o 
 -10   2   3      197.25      203.28      8.64 o 
  -9   2   3      629.86      599.99     13.34 o 
  -8   2   3      179.77      196.58      7.57 o 
  -7   2   3      442.76      468.07     10.73 o 
  -6   2   3      239.52      229.45      7.46 o 
  -5   2   3      749.36      844.18     13.19 o 
  -4   2   3      315.97      344.14      8.26 o 
  -3   2   3        0.22        4.69      2.20 o 
  -2   2   3      547.82      551.62     10.13 o 
  -1   2   3      387.43      359.82      8.16 o 
   0   2   3      360.17      345.69      8.10 o 
   1   2   3      129.80      148.23      5.66 o 
   2   2   3      254.01      214.54      6.81 o 
   3   2   3     2829.30     3033.05     25.81 o 
   4   2   3       33.63       29.71      4.16 o 
   5   2   3      141.83      166.32      6.79 o 
   6   2   3      440.02      519.92     11.92 o 
   7   2   3      479.19      472.08     12.22 o 
   8   2   3      125.71      122.62      7.26 o 
   9   2   3      114.90      112.83      7.20 o 
  10   2   3        4.75        0.36      4.16 o 
  11   2   3        0.92        4.51      4.21 o 
  12   2   3      137.33      146.14      9.75 o 
  13   2   3        1.32        3.50      5.34 o 
  14   2   3       46.89       43.48      7.37 o 
  15   2   3      145.65      170.38     11.18 o 
  16   2   3        1.52        4.81      4.81 o 
  17   2   3        3.91       -0.15      5.82 o 
  18   2   3       59.85       65.22      8.61 o 
  19   2   3        1.53       -0.15      5.94 o 
 -20   3   3        5.67       20.42      6.11 o 
 -19   3   3       11.04       12.59      6.17 o 
 -18   3   3        5.76       -0.15      6.17 o 
 -17   3   3       72.14       72.01      8.79 o 
 -16   3   3       73.43       63.10      8.08 o 
 -15   3   3       42.91       47.46      6.77 o 
 -14   3   3       50.96       40.57      6.89 o 
 -13   3   3      150.59      150.80      9.87 o 
 -12   3   3      290.84      295.68     11.98 o 
 -11   3   3       25.61       27.38      5.34 o 
 -10   3   3       75.36       94.32      6.54 o 
  -9   3   3        0.58       -0.09      3.44 o 
  -8   3   3      290.23      263.18      9.73 o 
  -7   3   3      166.50      178.64      8.10 o 
  -6   3   3        3.61        0.24      3.50 o 
  -5   3   3      543.42      565.21     12.66 o 
  -4   3   3      160.87      183.62      7.44 o 
  -3   3   3      394.07      409.08     10.65 o 
  -2   3   3       86.33       74.64      5.47 o 
  -1   3   3        0.71        1.19      2.61 o 
   0   3   3       51.79       58.00      4.64 o 
   1   3   3      133.21      135.90      6.67 o 
   2   3   3      229.01      237.12      8.35 o 
   3   3   3        1.22        1.84      3.15 o 
   4   3   3      135.06      142.18      6.90 o 
   5   3   3       31.78       40.69      4.40 o 
   6   3   3        3.69        3.09      3.03 o 
   7   3   3        0.23       -0.08      3.32 o 
   8   3   3      140.65      125.71      7.44 o 
   9   3   3        0.38       -0.10      4.10 o 
  10   3   3       63.21       70.53      7.13 o 
  11   3   3      162.14      166.46     10.59 o 
  12   3   3       13.23       10.45      6.06 o 
  13   3   3        3.35        7.24      5.76 o 
  14   3   3       61.82       56.20      8.32 o 
  15   3   3        8.24       11.52      5.76 o 
  16   3   3        4.48        3.50      6.59 o 
  17   3   3        0.07        9.97      5.22 o 
 -18   4   3        0.49        0.00      6.17 o 
 -17   4   3        4.38       -0.15      5.82 o 
 -16   4   3       23.00       15.74      6.53 o 
 -15   4   3       28.33       27.67      7.19 o 
 -14   4   3       81.59       87.11      9.27 o 
 -13   4   3        0.03       -0.14      5.70 o 
 -12   4   3      217.01      200.91     11.55 o 
 -11   4   3      515.91      557.13     17.33 o 
 -10   4   3        3.56        4.51      5.58 o 
  -9   4   3       11.63       10.57      4.81 o 
  -8   4   3       40.19       47.10      5.58 o 
  -7   4   3       19.74       16.92      4.63 o 
  -6   4   3       65.60       54.55      6.42 o 
  -5   4   3      506.82      492.09     14.00 o 
  -4   4   3       11.62       15.79      4.22 o 
  -3   4   3      226.05      223.56      9.65 o 
  -2   4   3        0.04       -0.09      3.74 o 
  -1   4   3       12.63       18.88      4.10 o 
   0   4   3      359.06      379.97     12.00 o 
   1   4   3      790.96      799.53     17.14 o 
   2   4   3       89.88       74.13      7.02 o 
   3   4   3     1045.55     1083.27     20.51 o 
   4   4   3        0.07        5.70      3.74 o 
   5   4   3      314.11      284.50     11.51 o 
   6   4   3       60.85       70.65      6.77 o 
   7   4   3       16.34       13.66      3.92 o 
   8   4   3        4.60        0.00      4.39 o 
   9   4   3       50.73       50.55      6.53 o 
  10   4   3       53.95       39.68      6.89 o 
  11   4   3      212.68      236.47     12.38 o 
  12   4   3        0.44        2.61      5.05 o 
  13   4   3      135.66      135.38     11.42 o 
  14   4   3       16.68       17.99      7.84 o 
  15   4   3       21.26       20.25      7.42 o 
  16   4   3        6.60        4.57      6.41 o 
 -16   5   3       15.90       14.19      6.65 o 
 -15   5   3       24.59       40.56      8.25 o 
 -14   5   3        2.86        5.88      5.88 o 
 -13   5   3       81.02       92.69      9.09 o 
 -12   5   3       57.44       59.17      9.09 o 
 -11   5   3      245.17      249.22     13.81 o 
 -10   5   3        6.90        5.46      5.52 o 
  -9   5   3      158.60      155.66     11.06 o 
  -8   5   3       17.46       20.78      5.58 o 
  -7   5   3        2.87       -0.13      5.22 o 
  -6   5   3        3.97        0.00      5.11 o 
  -5   5   3       87.46       96.88      8.32 o 
  -4   5   3        1.31        3.38      5.58 o 
  -3   5   3      279.14      286.87     12.69 o 
  -2   5   3       63.00       50.44      6.60 o 
  -1   5   3       17.96        7.84      5.82 o 
   0   5   3       16.68       18.23      5.70 o 
   1   5   3        8.18        7.12      4.99 o 
   2   5   3       60.47       57.87      7.37 o 
   3   5   3       44.98       44.25      6.36 o 
   4   5   3       55.53       50.26      7.37 o 
   5   5   3       21.87       28.80      6.00 o 
   6   5   3        7.89       15.08      5.82 o 
   7   5   3        0.29       -0.11      4.45 o 
   8   5   3        0.04       -0.13      5.11 o 
   9   5   3        5.04       -0.17      6.77 o 
  10   5   3       11.96        1.66      6.53 o 
  11   5   3       53.51       43.90      8.20 o 
  12   5   3       30.69       33.85      7.01 o 
  13   5   3       26.80       37.94      7.60 o 
 -12   6   3        6.55        7.01      6.95 o 
 -11   6   3        2.22       -0.18      7.18 o 
 -10   6   3       10.70       13.77      6.00 o 
  -9   6   3        0.77       -0.15      6.06 o 
  -8   6   3        7.25       -0.15      5.94 o 
  -7   6   3       47.11       41.52      8.91 o 
  -6   6   3       26.78       29.28      6.53 o 
  -5   6   3       10.70       10.15      6.29 o 
  -4   6   3      125.19      144.88     11.24 o 
  -3   6   3       52.38       40.15      7.31 o 
  -2   6   3       79.07       77.90      9.09 o 
  -1   6   3       16.59        0.00      7.54 o 
   0   6   3        1.33       -0.16      6.23 o 
   1   6   3       83.68       88.12      9.69 o 
   2   6   3       40.82       47.22      7.90 o 
   3   6   3       33.97       34.98      6.71 o 
   4   6   3        6.85       15.91      6.71 o 
   5   6   3       32.59       33.14      8.14 o 
   6   6   3       12.54       15.56      7.01 o 
   7   6   3        1.22       -0.18      7.01 o 
   8   6   3       11.55        9.80      6.77 o 
   9   6   3        6.10        6.95      6.35 o 
  10   6   3        2.85       -0.18      7.01 o 
  -5   7   3       10.04        5.88      6.71 o 
  -4   7   3        4.55       18.11      6.47 o 
  -3   7   3        5.38       24.40      6.53 o 
  -2   7   3       25.60       27.49      8.73 o 
  -1   7   3        0.82        8.96      7.72 o 
   0   7   3        0.17        5.76      6.77 o 
   1   7   3       31.91       34.80      9.98 o 
   2   7   3        0.22       11.04      6.53 o 
   3   7   3        2.23       12.53      7.24 o 
 -22   0   4        1.16        6.29      5.52 o 
 -21   0   4        0.93        5.28      5.11 o 
 -20   0   4        4.37       -0.12      4.99 o 
 -19   0   4      108.52      102.42      9.57 o 
 -18   0   4       16.34       12.35      6.00 o 
 -17   0   4       99.87      110.21      8.32 o 
 -16   0   4       17.07       16.69      4.99 o 
 -15   0   4       17.76       18.05      4.99 o 
 -14   0   4      259.43      244.92     10.01 o 
 -13   0   4      114.73      121.22      6.96 o 
 -12   0   4      137.61      134.02      7.14 o 
 -11   0   4       60.30       56.40      4.64 o 
 -10   0   4     1979.38     2055.29     23.30 o 
  -9   0   4      226.65      206.48      7.16 o 
  -8   0   4     1175.55     1267.78     16.20 o 
  -7   0   4      395.66      430.50      8.88 o 
  -6   0   4      197.10      181.94      5.55 o 
  -5   0   4     1828.62     1804.34     16.57 o 
  -4   0   4      198.36      161.31      4.90 o 
  -3   0   4      879.67      761.05      9.83 o 
  -2   0   4    14922.05    15496.29    216.56 o 
  -1   0   4    24554.77    27393.98    310.59 o 
   0   0   4     1688.94     1603.20     14.61 o 
   1   0   4     7161.75     6887.52    140.46 o 
   2   0   4     2173.79     2222.51     18.80 o 
   3   0   4      309.50      311.26      7.37 o 
   4   0   4      714.84      709.58     11.74 o 
   5   0   4      362.97      351.75      8.74 o 
   6   0   4        8.43        6.06      3.03 o 
   7   0   4      422.25      435.61     11.02 o 
   8   0   4      267.62      292.24      9.67 o 
   9   0   4      129.43      143.63      7.38 o 
  10   0   4       96.48      104.41      7.02 o 
  11   0   4      572.02      525.40     15.15 o 
  12   0   4      297.44      325.87     12.46 o 
  13   0   4       96.20      111.81      8.14 o 
  14   0   4      565.10      536.36     17.22 o 
  15   0   4        0.88       -0.12      4.81 o 
  16   0   4        6.60       12.65      6.06 o 
  17   0   4       19.18       19.77      6.18 o 
  18   0   4        3.39        3.03      6.06 o 
  19   0   4       10.18       10.98      6.12 o 
 -22   1   4        0.48        1.31      6.11 o 
 -21   1   4        1.97        4.81      5.94 o 
 -20   1   4        6.60       -0.16      6.59 o 
 -19   1   4        0.12        6.23      4.39 o 
 -18   1   4       11.26       15.97      5.52 o 
 -17   1   4      203.66      204.75     11.55 o 
 -16   1   4       34.52       39.61      6.59 o 
 -15   1   4       59.54       46.28      6.89 o 
 -14   1   4       26.45       33.44      5.11 o 
 -13   1   4        0.48       -0.09      3.56 o 
 -12   1   4      100.12       98.72      6.84 o 
 -11   1   4      509.72      515.83     12.77 o 
 -10   1   4       53.74       72.86      5.11 o 
  -9   1   4      380.77      393.52     10.00 o 
  -8   1   4       16.10       12.47      3.15 o 
  -7   1   4      986.85     1007.66     14.25 o 
  -6   1   4        5.45        5.70      2.02 o 
  -5   1   4      353.37      309.17      7.26 o 
  -4   1   4      326.50      270.02      6.78 o 
  -3   1   4      103.41       95.15      3.99 o 
  -2   1   4     3645.68     3583.80     23.60 o 
  -1   1   4    19320.62    20565.59    275.33 o 
   0   1   4     3787.69     3948.55     25.39 o 
   1   1   4      459.65      478.44      8.92 o 
   2   1   4      712.32      738.12     11.40 o 
   3   1   4       58.98       49.29      3.86 o 
   4   1   4      772.54      783.41     12.77 o 
   5   1   4      687.89      689.83     12.72 o 
   6   1   4      323.14      318.89      9.20 o 
   7   1   4      538.35      531.28     12.54 o 
   8   1   4      409.96      419.73     11.90 o 
   9   1   4        6.23        3.44      3.62 o 
  10   1   4       49.43       49.85      5.88 o 
  11   1   4       41.19       31.66      5.52 o 
  12   1   4       37.16       38.25      6.41 o 
  13   1   4       32.86       16.81      5.82 o 
  14   1   4      169.09      175.56     10.89 o 
  15   1   4       31.21       28.92      6.89 o 
  16   1   4       12.58        8.02      5.34 o 
  17   1   4        0.29        6.29      5.58 o 
  18   1   4        1.06        4.33      5.64 o 
  19   1   4        3.83       -0.19      7.42 o 
 -21   2   4       10.33       20.01      6.17 o 
 -20   2   4       12.92        9.38      7.01 o 
 -19   2   4       10.26       21.91      5.64 o 
 -18   2   4        1.63        0.00      4.87 o 
 -17   2   4       97.72       76.61      8.38 o 
 -16   2   4       21.52       19.66      6.29 o 
 -15   2   4      331.06      362.03     13.83 o 
 -14   2   4        6.18        6.95      5.28 o 
 -13   2   4      583.74      599.01     15.93 o 
 -12   2   4      348.88      350.60     11.82 o 
 -11   2   4      435.74      434.96     12.38 o 
 -10   2   4        1.89        6.29      2.97 o 
  -9   2   4      573.08      638.49     13.86 o 
  -8   2   4       93.09      102.66      5.83 o 
  -7   2   4     1502.02     1779.40     21.02 o 
  -6   2   4      356.39      353.01      9.34 o 
  -5   2   4     1729.34     1724.06     19.60 o 
  -4   2   4     2621.27     2795.43     24.52 o 
  -3   2   4      720.34      778.67     12.82 o 
  -2   2   4      486.14      510.71     10.34 o 
  -1   2   4      518.20      530.13     10.23 o 
   0   2   4      423.14      428.07      9.48 o 
   1   2   4      131.98      145.80      6.02 o 
   2   2   4      588.96      659.39     12.28 o 
   3   2   4       89.74       80.54      5.59 o 
   4   2   4     2412.02     2671.18     26.31 o 
   5   2   4        0.56        1.01      2.61 o 
   6   2   4        1.05       -0.08      3.38 o 
   7   2   4       38.43       40.51      4.93 o 
   8   2   4      230.84      220.14      9.24 o 
   9   2   4      441.38      419.33     13.15 o 
  10   2   4      313.12      312.28     12.11 o 
  11   2   4       29.74       18.35      6.65 o 
  12   2   4      507.30      512.26     16.14 o 
  13   2   4        0.96        0.47      5.40 o 
  14   2   4       86.17       80.82      8.50 o 
  15   2   4        0.83        7.90      4.75 o 
  16   2   4        6.43       13.54      4.99 o 
  17   2   4        2.61       12.64      5.22 o 
  18   2   4        0.04        1.96      6.41 o 
 -20   3   4        1.03        2.55      5.94 o 
 -19   3   4        3.70        7.12      5.64 o 
 -18   3   4        4.79       10.09      5.82 o 
 -17   3   4        7.39        5.76      5.70 o 
 -16   3   4       46.00       45.44      7.07 o 
 -15   3   4      147.19      135.66     10.23 o 
 -14   3   4       47.76       48.83      6.36 o 
 -13   3   4        0.14        1.66      4.45 o 
 -12   3   4       42.01       38.85      5.88 o 
 -11   3   4        9.30        9.44      4.27 o 
 -10   3   4       19.95       21.50      4.51 o 
  -9   3   4       16.19       12.59      4.04 o 
  -8   3   4        2.42        8.25      3.44 o 
  -7   3   4      830.41      838.00     16.57 o 
  -6   3   4      166.08      151.07      7.44 o 
  -5   3   4       38.20       56.02      4.99 o 
  -4   3   4     1398.23     1481.06     20.49 o 
  -3   3   4      284.89      300.30      9.61 o 
  -2   3   4       15.19       14.67      2.97 o 
  -1   3   4      235.88      211.03      8.17 o 
   0   3   4       11.53       15.44      3.03 o 
   1   3   4     1007.86     1037.97     17.31 o 
   2   3   4       66.67       65.86      4.93 o 
   3   3   4        2.70        6.77      3.44 o 
   4   3   4      278.63      315.58     10.44 o 
   5   3   4       81.28       78.17      6.36 o 
   6   3   4        0.08       -0.08      3.21 o 
   7   3   4       72.32       68.29      6.48 o 
   8   3   4       70.16       67.33      6.60 o 
   9   3   4       19.16       20.13      4.69 o 
  10   3   4       19.68       24.82      5.34 o 
  11   3   4       58.87       59.11      7.37 o 
  12   3   4        0.92       -0.13      5.28 o 
  13   3   4       15.34       13.72      6.41 o 
  14   3   4       41.41       37.24      6.83 o 
  15   3   4       23.64       20.66      7.07 o 
  16   3   4        2.70        8.55      6.23 o 
  17   3   4        9.52       13.60      7.01 o 
 -18   4   4        1.89       -0.17      6.89 o 
 -17   4   4        3.75        0.00      6.65 o 
 -16   4   4        1.29        0.53      5.82 o 
 -15   4   4        3.18       -0.17      6.83 o 
 -14   4   4        4.94       10.03      5.58 o 
 -13   4   4       68.64       75.87      7.61 o 
 -12   4   4        9.42        5.88      5.58 o 
 -11   4   4        4.08        4.33      5.58 o 
 -10   4   4       23.93       31.35      5.40 o 
  -9   4   4       12.64       18.94      4.75 o 
  -8   4   4       83.28       91.77      7.01 o 
  -7   4   4       32.08       36.23      5.11 o 
  -6   4   4       11.18       11.70      4.27 o 
  -5   4   4       11.19        1.01      4.69 o 
  -4   4   4       10.94        8.49      4.45 o 
  -3   4   4      100.57      104.83      6.96 o 
  -2   4   4        0.00        6.65      3.21 o 
  -1   4   4       16.64       13.00      4.75 o 
   0   4   4      159.55      156.59      8.33 o 
   1   4   4      130.99      123.14      7.67 o 
   2   4   4        2.54        7.36      4.33 o 
   3   4   4      123.73      123.00      7.91 o 
   4   4   4        0.92        1.13      4.39 o 
   5   4   4      100.41      100.41      7.79 o 
   6   4   4        7.82        6.06      4.45 o 
   7   4   4        6.42       19.35      4.99 o 
   8   4   4       20.55       21.20      5.82 o 
   9   4   4        0.65        1.84      4.21 o 
  10   4   4       20.67       22.98      6.65 o 
  11   4   4       72.97       68.98      9.63 o 
  12   4   4        2.87       -0.17      6.65 o 
  13   4   4       12.90       12.59      6.06 o 
  14   4   4       23.53       25.41      6.65 o 
  15   4   4       15.15       24.94      7.60 o 
 -16   5   4        0.29       -0.16      6.53 o 
 -15   5   4       19.80       12.29      7.72 o 
 -14   5   4        4.56        4.10      7.18 o 
 -13   5   4       26.98       42.70      7.84 o 
 -12   5   4        3.35       -0.17      6.65 o 
 -11   5   4        9.35       12.94      6.71 o 
 -10   5   4       17.99       23.45      5.70 o 
  -9   5   4        2.07        3.86      5.82 o 
  -8   5   4        0.06       -0.13      5.28 o 
  -7   5   4       14.29       22.27      5.70 o 
  -6   5   4        0.00       -0.13      5.34 o 
  -5   5   4      135.78      130.95      9.57 o 
  -4   5   4      281.81      288.05     13.35 o 
  -3   5   4      502.38      504.83     16.61 o 
  -2   5   4      132.79      116.38      8.98 o 
  -1   5   4        0.43        4.27      5.76 o 
   0   5   4        9.66       25.65      5.70 o 
   1   5   4      188.97      187.17     10.24 o 
   2   5   4      236.11      242.84     12.56 o 
   3   5   4      180.84      179.94     11.13 o 
   4   5   4        0.31       -0.14      5.64 o 
   5   5   4       13.56       17.99      5.70 o 
   6   5   4        0.19       -0.14      5.70 o 
   7   5   4       11.48       10.15      6.23 o 
   8   5   4        8.49        3.68      6.23 o 
   9   5   4       17.57       29.09      6.59 o 
  10   5   4        0.33        1.13      6.35 o 
  11   5   4       29.92       38.30      8.37 o 
  12   5   4        0.88       -0.15      6.11 o 
  13   5   4        0.57       11.81      6.00 o 
 -12   6   4        0.28        3.86      6.06 o 
 -11   6   4        8.65       11.76      6.65 o 
 -10   6   4        2.23       -0.17      6.77 o 
  -9   6   4        8.55        4.10      6.77 o 
  -8   6   4        7.47        9.14      6.17 o 
  -7   6   4        0.04        8.90      5.58 o 
  -6   6   4        1.38       -0.15      6.00 o 
  -5   6   4      149.17      132.07     11.00 o 
  -4   6   4      149.45      155.80     11.54 o 
  -3   6   4        0.01       11.16      5.76 o 
  -2   6   4       56.89       57.21      8.02 o 
  -1   6   4        0.49        7.95      6.00 o 
   0   6   4        3.19        2.14      6.06 o 
   1   6   4       26.87       24.17      8.08 o 
   2   6   4        0.44        9.26      5.64 o 
   3   6   4       17.15       12.17      6.29 o 
   4   6   4        3.29        1.13      5.40 o 
   5   6   4        0.78       10.39      5.82 o 
   6   6   4       16.49       18.94      6.89 o 
   7   6   4       18.90       14.01      7.30 o 
   8   6   4        5.34       13.24      5.46 o 
   9   6   4       18.96       14.96      5.94 o 
  -4   7   4        6.41       18.34      6.11 o 
  -3   7   4        0.16        9.14      6.47 o 
  -2   7   4       18.12       16.21      7.96 o 
  -1   7   4        5.28       -0.21      8.25 o 
   0   7   4        7.55        0.00      8.01 o 
   1   7   4        0.03       -0.19      7.72 o 
 -22   1   5       26.67       36.22      9.03 o 
 -21   1   5       35.35       30.94      8.20 o 
 -20   1   5        0.31       -0.14      5.40 o 
 -19   1   5      139.30      124.16      9.51 o 
 -18   1   5       43.50       48.35      7.25 o 
 -17   1   5      323.71      299.37     13.59 o 
 -16   1   5      216.04      216.19     10.84 o 
 -15   1   5      152.15      155.28      9.22 o 
 -14   1   5      205.20      210.81      9.89 o 
 -13   1   5        1.30        5.28      3.38 o 
 -12   1   5      340.58      366.51     11.29 o 
 -11   1   5       10.63       10.69      3.27 o 
 -10   1   5      306.48      300.29      9.50 o 
  -9   1   5       28.02       35.76      3.92 o 
  -8   1   5       52.11       47.43      4.34 o 
  -7   1   5       15.17       13.60      3.03 o 
  -6   1   5        4.87        1.66      2.14 o 
  -5   1   5       57.13       51.02      3.63 o 
  -4   1   5      444.65      424.64      8.78 o 
  -3   1   5      562.83      555.69      9.90 o 
  -2   1   5        0.87       -0.06      2.43 o 
  -1   1   5      474.84      463.44      9.15 o 
   0   1   5       53.42       57.67      3.92 o 
   1   1   5        2.93        7.36      2.20 o 
   2   1   5      652.09      644.13     11.53 o 
   3   1   5      446.03      456.06     10.26 o 
   4   1   5       32.34       37.66      3.80 o 
   5   1   5        7.09        6.06      2.91 o 
   6   1   5       35.31       30.18      4.22 o 
   7   1   5      171.78      178.83      7.86 o 
   8   1   5        0.05        1.25      3.56 o 
   9   1   5       20.47       16.57      4.22 o 
  10   1   5      176.67      168.68      9.11 o 
  11   1   5      110.02      106.78      8.21 o 
  12   1   5      856.47      872.02     21.44 o 
  13   1   5        3.60        6.41      4.93 o 
  14   1   5      179.40      161.23     11.13 o 
  15   1   5       87.34       78.68      8.68 o 
  16   1   5       21.40       24.29      6.35 o 
  17   1   5       11.41       18.76      5.58 o 
  18   1   5        6.95       -0.15      5.82 o 
 -21   2   5       28.08       39.19      7.66 o 
 -20   2   5       37.63       40.27      7.78 o 
 -19   2   5       32.99       36.64      7.25 o 
 -18   2   5       40.05       40.92      7.36 o 
 -17   2   5        3.20       11.93      4.87 o 
 -16   2   5       87.09       88.55      8.80 o 
 -15   2   5      348.47      329.78     13.30 o 
 -14   2   5      313.00      320.03     12.52 o 
 -13   2   5      558.29      544.93     15.15 o 
 -12   2   5        6.98       11.16      3.86 o 
 -11   2   5      174.73      184.21      8.57 o 
 -10   2   5      620.77      653.16     14.88 o 
  -9   2   5      191.37      167.89      7.80 o 
  -8   2   5      349.62      341.86     10.10 o 
  -7   2   5      245.31      261.59      8.65 o 
  -6   2   5     1270.47     1280.05     17.99 o 
  -5   2   5      195.38      220.69      7.51 o 
  -4   2   5     1519.75     1533.87     18.93 o 
  -3   2   5     1007.97      964.27     14.83 o 
  -2   2   5      689.87      649.79     12.19 o 
  -1   2   5       17.48       23.82      3.74 o 
   0   2   5      637.06      678.46     12.53 o 
   1   2   5      100.45      112.75      5.83 o 
   2   2   5     2922.43     3165.78     28.67 o 
   3   2   5      222.71      203.01      7.69 o 
   4   2   5      723.03      748.42     14.63 o 
   5   2   5      158.16      163.49      7.56 o 
   6   2   5        7.54       11.40      3.68 o 
   7   2   5      187.38      199.97      9.11 o 
   8   2   5      216.18      219.44      9.77 o 
   9   2   5      563.07      578.67     15.80 o 
  10   2   5      530.66      549.40     15.97 o 
  11   2   5        6.75       -0.14      5.58 o 
  12   2   5      371.22      382.63     15.09 o 
  13   2   5       49.41       51.14      7.90 o 
  14   2   5       20.34       29.15      6.53 o 
  15   2   5        9.18       11.70      5.88 o 
  16   2   5        7.40        1.78      6.41 o 
  17   2   5       40.77       41.10      8.61 o 
 -20   3   5        9.10        6.29      6.12 o 
 -19   3   5        0.15        2.97      5.58 o 
 -18   3   5        1.25        5.58      5.22 o 
 -17   3   5       62.76       66.24      7.72 o 
 -16   3   5      112.23      121.33      9.69 o 
 -15   3   5      117.58      104.40      9.16 o 
 -14   3   5        6.01       10.98      5.58 o 
 -13   3   5      126.52      114.95      8.33 o 
 -12   3   5       34.11       28.45      6.06 o 
 -11   3   5      105.40      123.73      8.38 o 
 -10   3   5      233.08      209.54      9.89 o 
  -9   3   5       54.50       56.51      5.47 o 
  -8   3   5      288.63      281.02     10.68 o 
  -7   3   5      524.69      559.46     13.84 o 
  -6   3   5       30.67       31.90      4.45 o 
  -5   3   5      206.14      217.09      8.94 o 
  -4   3   5       54.63       41.00      4.75 o 
  -3   3   5      285.38      314.78      9.79 o 
  -2   3   5      244.03      239.28      8.95 o 
  -1   3   5       87.26       79.86      6.01 o 
   0   3   5       37.12        0.00      3.09 o 
   1   3   5       40.04       36.89      4.46 o 
   2   3   5       96.79       75.70      6.07 o 
   3   3   5       49.74       54.60      5.35 o 
   4   3   5       93.85       99.00      6.72 o 
   5   3   5       16.00       -0.10      4.04 o 
   6   3   5        0.12        2.14      3.68 o 
   7   3   5        0.11        3.74      4.04 o 
   8   3   5        8.96        8.31      4.87 o 
   9   3   5       14.95        1.66      5.40 o 
  10   3   5        1.41        3.56      4.39 o 
  11   3   5       28.39       33.61      6.35 o 
  12   3   5        0.01       -0.12      4.93 o 
  13   3   5        0.29       14.96      4.69 o 
  14   3   5       15.57       18.70      6.77 o 
  15   3   5        0.03       -0.17      6.89 o 
  16   3   5        0.26       -0.18      7.12 o 
 -19   4   5        2.10       -0.19      7.48 o 
 -18   4   5        6.10       15.55      6.11 o 
 -17   4   5        0.01        1.78      5.28 o 
 -16   4   5        0.19       -0.14      5.70 o 
 -15   4   5      198.17      210.45     12.08 o 
 -14   4   5       50.12       67.72      8.61 o 
 -13   4   5       64.58       70.22      7.66 o 
 -12   4   5      151.51      148.16     10.17 o 
 -11   4   5        4.88        3.50      5.40 o 
 -10   4   5        0.03       -0.13      5.11 o 
  -9   4   5       24.04       15.68      5.52 o 
  -8   4   5        0.01       -0.11      4.21 o 
  -7   4   5       16.50       18.76      4.28 o 
  -6   4   5       66.56       71.66      6.54 o 
  -5   4   5       13.85       11.82      4.93 o 
  -4   4   5       15.58       11.28      4.28 o 
  -3   4   5        1.68       -0.10      4.10 o 
  -2   4   5      100.96       98.88      6.78 o 
  -1   4   5      427.85      450.99     13.68 o 
   0   4   5       34.00       24.71      5.70 o 
   1   4   5        0.10        1.78      4.04 o 
   2   4   5       36.10       27.26      6.00 o 
   4   4   5       19.21        1.96      4.28 o 
   5   4   5        1.48       -0.10      4.10 o 
   6   4   5        0.33       -0.12      4.81 o 
   7   4   5        2.08        0.00      4.63 o 
   8   4   5        0.08       -0.12      4.93 o 
   9   4   5      115.98      120.62      9.33 o 
  10   4   5       27.08       27.67      6.77 o 
  11   4   5       67.32       61.61      8.79 o 
  13   4   5        1.79        4.81      6.29 o 
  14   4   5       68.76       71.53     10.81 o 
 -16   5   5        0.68        1.31      5.52 o 
 -15   5   5       22.35       17.22      7.18 o 
 -14   5   5       67.20       68.38     10.34 o 
 -13   5   5       10.24        3.38      7.07 o 
 -12   5   5      234.59      272.20     13.93 o 
 -11   5   5       20.60        6.29      7.36 o 
 -10   5   5      104.00      108.71      8.74 o 
  -9   5   5        0.45       -0.14      5.76 o 
  -8   5   5      307.27      326.98     14.24 o 
  -7   5   5       93.07       84.99      7.85 o 
  -6   5   5       41.09       40.92      6.59 o 
  -5   5   5       88.09       82.31      8.56 o 
  -4   5   5      545.82      523.68     17.58 o 
  -3   5   5      128.03      139.32     10.29 o 
  -2   5   5      595.81      618.09     18.25 o 
  -1   5   5      106.91      106.05      9.33 o 
   0   5   5      415.80      399.66     15.04 o 
   1   5   5      170.60      160.22     10.11 o 
   3   5   5        0.03       12.17      4.93 o 
   4   5   5       11.69       17.28      5.52 o 
   5   5   5        0.78        0.47      5.16 o 
   6   5   5       45.79       36.29      6.36 o 
   7   5   5       10.84       15.32      6.17 o 
   8   5   5        1.57       -0.16      6.35 o 
   9   5   5       23.57       25.18      6.89 o 
  10   5   5      146.29      167.97     13.26 o 
  11   5   5        5.60        4.99      7.24 o 
  12   5   5        0.27        5.88      6.47 o 
 -12   6   5       15.50       23.87      7.42 o 
 -11   6   5        1.71       14.37      5.70 o 
 -10   6   5        0.06       -0.17      6.77 o 
  -9   6   5        9.64       -0.18      7.01 o 
  -8   6   5        2.55        5.82      5.22 o 
  -7   6   5        4.26        8.49      5.82 o 
  -6   6   5       25.95       39.67      7.24 o 
  -5   6   5       13.11       12.65      6.47 o 
  -4   6   5        3.03        3.27      6.29 o 
  -3   6   5        0.73        6.00      6.35 o 
  -2   6   5        1.05       -0.17      6.77 o 
  -1   6   5        2.18       -0.16      6.47 o 
   0   6   5        1.23        4.93      6.23 o 
   1   6   5        6.46        1.13      6.11 o 
   2   6   5        0.02       -0.16      6.47 o 
   3   6   5        0.91        3.98      5.11 o 
   4   6   5       11.74        8.73      6.12 o 
   5   6   5        0.77        1.19      6.29 o 
   6   6   5        0.37       -0.18      7.01 o 
   7   6   5        1.65        4.39      6.59 o 
   8   6   5        1.31       -0.17      6.77 o 
 -22   0   6        4.41       -0.16      6.35 o 
 -21   0   6       15.23       14.61      6.41 o 
 -20   0   6        1.11        0.53      5.70 o 
 -19   0   6      216.06      179.74     11.90 o 
 -18   0   6      270.46      268.10     12.57 o 
 -17   0   6        0.05        3.56      4.81 o 
 -16   0   6       70.04       68.93      7.43 o 
 -15   0   6        0.15       10.33      3.68 o 
 -14   0   6      156.43      141.63      7.74 o 
 -13   0   6        9.48        5.94      3.50 o 
 -12   0   6     1133.40     1157.19     19.73 o 
 -11   0   6      454.03      485.47     12.51 o 
 -10   0   6      149.89      161.12      7.44 o 
  -9   0   6      962.58      955.52     15.81 o 
  -8   0   6      344.44      308.52      8.73 o 
  -7   0   6      551.24      592.09     11.37 o 
  -6   0   6       26.72       22.93      3.03 o 
  -5   0   6      195.06      206.77      6.50 o 
  -4   0   6       54.61       50.18      3.39 o 
  -3   0   6     2353.20     2325.98     21.10 o 
  -2   0   6      859.00      744.70     11.85 o 
  -1   0   6        3.11        4.81      2.37 o 
   0   0   6     1815.67     1764.89     18.84 o 
   1   0   6        4.28       12.47      2.61 o 
   2   0   6       31.13       37.31      3.80 o 
   3   0   6     1441.81     1426.82     18.56 o 
   4   0   6      992.31      975.44     16.06 o 
   5   0   6        0.00        1.07      2.61 o 
   6   0   6      208.40      189.86      8.04 o 
   7   0   6      178.17      166.97      8.52 o 
   8   0   6        1.37       -0.09      3.44 o 
   9   0   6        8.58        4.27      4.10 o 
  10   0   6       92.37       83.34      7.25 o 
  11   0   6      128.39      114.30      9.22 o 
  12   0   6      521.94      573.64     17.63 o 
  13   0   6       69.80       83.42      8.79 o 
  14   0   6       35.08       35.46      7.42 o 
  15   0   6        3.20        4.39      4.75 o 
  16   0   6        3.77        9.44      5.52 o 
  17   0   6       15.64       20.72      6.23 o 
 -22   1   6       43.49       51.37      9.50 o 
 -21   1   6        7.52        4.16      6.35 o 
 -20   1   6        0.05       -0.14      5.64 o 
 -19   1   6       20.75       19.77      6.53 o 
 -18   1   6       19.50       19.89      6.29 o 
 -17   1   6      105.81      118.83      8.92 o 
 -16   1   6      446.79      442.48     15.29 o 
 -15   1   6       28.90       25.95      6.06 o 
 -14   1   6      950.46      954.80     20.29 o 
 -13   1   6       34.10       26.79      4.69 o 
 -12   1   6       61.66       68.10      5.88 o 
 -11   1   6      184.40      187.61      8.16 o 
 -10   1   6      344.08      353.91     10.58 o 
  -9   1   6        1.42       -0.07      2.73 o 
  -8   1   6      827.16      868.95     14.92 o 
  -7   1   6      141.31      121.49      5.78 o 
  -6   1   6       11.53       15.85      2.85 o 
  -5   1   6       21.05       18.47      3.09 o 
  -4   1   6      421.62      383.01      9.00 o 
  -3   1   6      174.64      186.36      6.62 o 
  -2   1   6      655.94      640.25     11.41 o 
  -1   1   6       40.67       44.03      4.10 o 
   0   1   6     1616.01     1645.77     18.94 o 
   1   1   6       48.64       48.20      3.80 o 
   2   1   6      230.88      270.98      8.29 o 
   3   1   6      824.42      918.78     15.40 o 
   4   1   6      124.14      133.19      6.61 o 
   5   1   6      144.38      136.49      6.73 o 
   6   1   6       32.19       32.97      4.40 o 
   7   1   6      206.38      198.60      9.17 o 
   8   1   6      383.49      372.26     12.36 o 
   9   1   6      137.04      140.09      8.80 o 
  10   1   6       35.83       24.95      5.76 o 
  11   1   6      133.07      134.11      8.86 o 
  12   1   6      132.29      116.97      9.45 o 
  13   1   6      124.70      119.50      9.33 o 
  14   1   6       23.32       21.97      6.41 o 
  15   1   6        0.40        0.53      5.34 o 
  16   1   6        0.09        1.19      4.69 o 
  17   1   6        0.19       -0.14      5.58 o 
 -21   2   6        8.39       15.55      6.29 o 
 -20   2   6        1.64        5.28      6.00 o 
 -19   2   6       52.66       43.84      8.20 o 
 -18   2   6       17.61       11.28      6.23 o 
 -17   2   6        0.37       -0.14      5.52 o 
 -16   2   6      456.66      456.51     16.18 o 
 -15   2   6        7.67        7.18      5.58 o 
 -14   2   6      152.23      135.52      8.80 o 
 -13   2   6       38.01       37.78      5.52 o 
 -12   2   6      564.27      605.56     15.75 o 
 -11   2   6        0.56        0.65      3.32 o 
 -10   2   6      446.03      440.75     12.62 o 
  -9   2   6      259.69      267.62      9.48 o 
  -8   2   6       14.56        8.97      3.56 o 
  -7   2   6       30.96       36.47      3.80 o 
  -6   2   6      230.20      225.10      8.29 o 
  -5   2   6       45.01       38.56      4.46 o 
  -4   2   6     1152.94     1171.55     17.34 o 
  -3   2   6      355.53      369.42     10.11 o 
  -2   2   6     4574.70     4470.38     34.08 o 
  -1   2   6        3.74        7.48      3.62 o 
   0   2   6      258.67      261.49      8.65 o 
   1   2   6       74.64       60.53      5.41 o 
   2   2   6      471.23      420.84     11.14 o 
   3   2   6       34.33       27.92      4.51 o 
   4   2   6      339.93      335.01     10.63 o 
   5   2   6       19.62       21.26      4.16 o 
   6   2   6      132.55      114.58      6.96 o 
   7   2   6       38.40       40.93      5.58 o 
   8   2   6       34.09       28.39      5.82 o 
   9   2   6       11.91       12.77      4.69 o 
  10   2   6       74.62       65.19      7.61 o 
  11   2   6      116.17      105.17      8.62 o 
  12   2   6        0.19       -0.15      5.88 o 
  13   2   6      290.31      325.12     14.89 o 
  14   2   6       27.10       30.34      7.07 o 
  15   2   6        1.08        1.19      5.82 o 
  16   2   6        0.28       -0.14      5.46 o 
 -20   3   6        4.26        8.85      6.06 o 
 -19   3   6        0.47       -0.15      6.00 o 
 -18   3   6        3.72       12.35      5.94 o 
 -17   3   6      140.19      137.65     10.35 o 
 -16   3   6       37.57       45.91      6.59 o 
 -15   3   6      102.54      111.69      8.92 o 
 -14   3   6      460.58      482.42     16.54 o 
 -13   3   6      228.35      247.78     11.37 o 
 -12   3   6       84.51       92.01      7.67 o 
 -11   3   6       44.67       43.78      5.64 o 
 -10   3   6       26.26       27.26      4.45 o 
  -9   3   6       29.87       23.28      4.45 o 
  -8   3   6        8.51       -0.10      3.98 o 
  -7   3   6       27.34       26.19      4.69 o 
  -6   3   6        2.35       -0.10      4.04 o 
  -5   3   6      112.45      117.77      7.08 o 
  -4   3   6       64.48       78.45      6.12 o 
  -3   3   6       16.70       18.35      4.39 o 
  -2   3   6      523.23      505.18     12.94 o 
  -1   3   6       45.60       55.31      5.23 o 
   0   3   6       92.02      101.32      6.48 o 
   1   3   6      618.40      618.89     14.58 o 
   2   3   6       35.49       36.17      4.75 o 
   3   3   6        2.74        7.24      3.38 o 
   4   3   6       59.53       49.26      5.76 o 
   5   3   6       16.79       13.72      4.51 o 
   6   3   6        5.29       -0.11      4.57 o 
   7   3   6       71.99       69.35      6.66 o 
   8   3   6        1.27        2.55      4.39 o 
   9   3   6       38.04       39.44      6.36 o 
  10   3   6       87.52       84.03      8.50 o 
  11   3   6       10.41       10.57      4.87 o 
  12   3   6       25.00       35.69      6.77 o 
  13   3   6        0.23       -0.15      5.94 o 
  14   3   6       14.22        4.81      7.54 o 
  15   3   6        1.48        0.00      6.95 o 
 -18   4   6        2.83        1.90      5.82 o 
 -17   4   6        6.73       14.25      6.53 o 
 -16   4   6        6.70        6.77      5.34 o 
 -15   4   6       10.35       16.62      5.46 o 
 -14   4   6        7.17        1.01      5.22 o 
 -13   4   6       84.56       88.84      8.50 o 
 -12   4   6       30.14       16.33      6.12 o 
 -11   4   6       17.60        6.71      6.06 o 
 -10   4   6       12.47       10.27      5.28 o 
  -9   4   6       11.98       17.34      4.27 o 
  -8   4   6       23.75       16.39      5.52 o 
  -7   4   6       26.12       18.65      6.18 o 
  -6   4   6      151.37      122.50      8.75 o 
  -5   4   6       10.27       19.42      4.63 o 
  -4   4   6       16.99       14.73      4.99 o 
  -3   4   6       37.08       34.81      5.88 o 
  -2   4   6        9.24        6.59      4.93 o 
  -1   4   6       12.37       10.33      5.23 o 
   0   4   6        1.96       -0.11      4.21 o 
   1   4   6        1.41       -0.13      5.22 o 
   2   4   6        1.72       -0.12      4.75 o 
   3   4   6        2.38        6.83      4.51 o 
   4   4   6       17.22       13.72      5.34 o 
   5   4   6        7.12        3.03      4.39 o 
   6   4   6        0.25        6.77      4.45 o 
   7   4   6        0.37       -0.11      4.45 o 
   8   4   6        0.44        6.41      4.99 o 
   9   4   6        4.15        1.54      5.58 o 
  10   4   6       14.77       27.55      6.53 o 
  11   4   6        1.44        3.38      5.94 o 
  12   4   6        2.71        3.56      5.88 o 
  13   4   6        8.16       -0.20      8.01 o 
 -16   5   6        1.75        5.16      6.77 o 
 -15   5   6        0.51       -0.17      6.77 o 
 -14   5   6      101.13      100.02     10.70 o 
 -13   5   6       25.77       32.01      7.96 o 
 -12   5   6       36.62       40.21      7.90 o 
 -11   5   6       13.92       12.77      6.41 o 
 -10   5   6        0.31       -0.15      6.00 o 
  -9   5   6       39.62       37.54      7.31 o 
  -8   5   6        3.32       -0.15      6.06 o 
  -7   5   6      131.23      114.05      9.10 o 
  -6   5   6       23.13       20.61      6.29 o 
  -5   5   6       14.36       21.26      5.28 o 
  -4   5   6        2.90       -0.14      5.40 o 
  -3   5   6       12.38       14.55      5.52 o 
  -2   5   6       65.55       73.85      7.55 o 
  -1   5   6        0.09       -0.14      5.40 o 
   0   5   6       18.42       23.57      5.94 o 
   1   5   6        0.01       -0.15      6.00 o 
   2   5   6        7.39        0.00      6.00 o 
   3   5   6       12.58       14.19      5.88 o 
   4   5   6      109.86       95.52      9.45 o 
   5   5   6       15.21       17.58      5.64 o 
   6   5   6      121.68      116.76      9.87 o 
   7   5   6       43.21       24.41      7.96 o 
   8   5   6      100.68      110.01     10.70 o 
   9   5   6        5.09       10.75      7.06 o 
  10   5   6        0.47       -0.19      7.54 o 
  11   5   6       23.51       22.80      8.25 o 
 -12   6   6       15.00       31.94      7.18 o 
 -11   6   6       10.47       10.75      7.07 o 
 -10   6   6       14.49       22.86      7.72 o 
  -9   6   6        1.97        6.65      5.28 o 
  -8   6   6       31.42       25.36      7.96 o 
  -7   6   6       30.17       41.15      7.78 o 
  -6   6   6       22.40       28.56      6.47 o 
  -5   6   6        2.95        6.23      6.29 o 
  -4   6   6       26.24       23.04      6.71 o 
  -3   6   6        0.49       -0.15      6.17 o 
  -2   6   6       20.00       31.35      7.07 o 
  -1   6   6       24.55       18.53      8.08 o 
   0   6   6        0.49       -0.16      6.41 o 
   1   6   6       31.65       29.81      7.78 o 
   2   6   6        0.88        2.32      5.05 o 
   3   6   6        0.34        7.12      5.40 o 
   4   6   6        2.30       -0.18      7.01 o 
   5   6   6        0.61       -0.17      6.71 o 
   6   6   6       18.00       20.37      7.84 o 
   7   6   6        2.59       20.96      6.29 o 
 -22   1   7       12.14       21.61      5.94 o 
 -21   1   7        1.42        7.18      6.53 o 
 -20   1   7        2.75        6.71      5.82 o 
 -19   1   7       76.25       66.73      8.56 o 
 -18   1   7      191.03      201.00     12.02 o 
 -17   1   7       29.61       36.34      6.29 o 
 -16   1   7      262.56      265.39     12.27 o 
 -15   1   7      340.59      354.12     13.06 o 
 -14   1   7      113.12      110.54      8.15 o 
 -13   1   7      320.78      316.91     11.75 o 
 -12   1   7        0.00        2.32      3.03 o 
 -11   1   7      119.28      113.98      6.78 o 
 -10   1   7      488.79      494.02     12.70 o 
  -9   1   7       50.84       62.21      5.23 o 
  -8   1   7     1203.67     1247.16     18.84 o 
  -7   1   7      242.52      265.39      8.65 o 
  -6   1   7      925.33     1006.25     15.98 o 
  -5   1   7      223.44      221.76      7.46 o 
  -4   1   7      883.48      811.18     13.99 o 
  -3   1   7      547.97      512.47     11.06 o 
  -2   1   7      860.66      813.33     13.98 o 
  -1   1   7     3082.85     3196.65     28.31 o 
   0   1   7     1029.16     1058.85     16.38 o 
   1   1   7      921.30     1017.91     16.46 o 
   2   1   7      779.67      831.56     15.31 o 
   3   1   7      148.90      154.19      7.44 o 
   4   1   7      458.60      468.39     12.51 o 
   5   1   7      331.57      349.09     11.34 o 
   6   1   7        6.72        5.22      3.56 o 
   7   1   7      474.84      487.14     14.17 o 
   8   1   7      222.79      233.77     11.32 o 
   9   1   7       59.12       63.33      6.30 o 
  10   1   7       49.12       40.75      7.13 o 
  11   1   7       64.84       59.18      7.66 o 
  12   1   7        9.27        8.31      5.88 o 
  13   1   7      120.78      134.59     10.94 o 
  14   1   7        3.87        5.58      6.06 o 
  15   1   7       20.00       20.84      6.47 o 
  16   1   7        0.08        0.00      6.59 o 
 -21   2   7        6.51        4.99      6.17 o 
 -20   2   7        0.15       -0.15      5.94 o 
 -19   2   7        1.83       -0.16      6.53 o 
 -18   2   7        9.78       15.61      6.23 o 
 -17   2   7        5.14        5.88      5.34 o 
 -16   2   7      340.16      319.87     14.31 o 
 -15   2   7       33.32       50.07      6.12 o 
 -14   2   7       42.19       51.50      6.53 o 
 -13   2   7      262.35      271.85     11.02 o 
 -12   2   7       19.53       26.25      4.69 o 
 -11   2   7       14.28        9.50      3.80 o 
 -10   2   7       45.59       55.49      5.35 o 
  -9   2   7        0.62        5.46      3.50 o 
  -8   2   7      158.24      181.93      8.04 o 
  -7   2   7      676.16      692.68     14.61 o 
  -6   2   7      317.76      306.39      9.97 o 
  -5   2   7        0.71        3.92      3.50 o 
  -4   2   7      696.57      637.91     13.54 o 
  -3   2   7       18.91       17.70      4.45 o 
  -2   2   7      501.42      464.40     11.99 o 
  -1   2   7     4354.32     4377.71     36.17 o 
   0   2   7       67.77       64.32      5.65 o 
   1   2   7      532.16      493.88     12.53 o 
   2   2   7        2.75        2.32      3.62 o 
   3   2   7        0.56       -0.10      3.86 o 
   4   2   7      512.61      535.65     13.95 o 
   5   2   7        0.05        4.75      2.79 o 
   6   2   7       19.52       17.58      4.33 o 
   7   2   7      264.95      256.67     11.02 o 
   8   2   7       27.11       26.31      5.11 o 
   9   2   7      163.17      152.60      9.76 o 
  10   2   7        5.42        5.52      5.52 o 
  11   2   7       28.72        9.26      5.64 o 
  12   2   7        9.83        6.77      5.58 o 
  13   2   7       12.56        8.85      6.12 o 
  14   2   7        4.76       15.85      6.00 o 
  15   2   7        1.60       -0.15      6.17 o 
 -20   3   7        0.15        3.80      5.82 o 
 -19   3   7       11.19        2.97      7.01 o 
 -18   3   7       23.10       19.24      7.01 o 
 -17   3   7       15.66        7.48      6.47 o 
 -16   3   7       15.92       21.79      5.82 o 
 -15   3   7       51.62       54.17      7.43 o 
 -14   3   7       26.41       32.72      6.12 o 
 -13   3   7      208.93      239.43     11.79 o 
 -12   3   7      261.28      256.96     11.44 o 
 -11   3   7       45.79       43.72      6.65 o 
 -10   3   7        4.64       -0.10      3.86 o 
  -9   3   7        4.40        9.32      4.16 o 
  -8   3   7       91.92      114.56      7.13 o 
  -7   3   7      122.98      110.70      7.08 o 
  -6   3   7      235.13      240.58      9.89 o 
  -5   3   7      156.00      152.90      8.04 o 
  -4   3   7       86.86       86.50      6.30 o 
  -3   3   7      196.56      201.02      8.99 o 
  -2   3   7       16.02       13.54      4.39 o 
  -1   3   7       15.44       19.48      4.28 o 
   0   3   7      165.99      169.77      8.57 o 
   1   3   7      156.39      158.49      8.33 o 
   2   3   7       43.69       51.03      5.64 o 
   3   3   7       73.13       62.58      6.54 o 
   4   3   7        0.04        7.42      3.44 o 
   5   3   7        0.02        1.54      4.04 o 
   6   3   7        4.51        1.25      5.17 o 
   7   3   7        0.76       -0.12      4.63 o 
   8   3   7       13.63       11.34      4.63 o 
   9   3   7       20.48       17.22      6.12 o 
  10   3   7        1.80        2.02      5.52 o 
  11   3   7       32.45       22.45      6.29 o 
  12   3   7        2.54       11.87      4.87 o 
  13   3   7        0.00       -0.15      5.94 o 
  14   3   7       19.71       20.25      7.18 o 
 -18   4   7        0.08       -0.18      7.24 o 
 -17   4   7        1.02        7.18      5.28 o 
 -16   4   7        4.22        0.59      6.29 o 
 -15   4   7       29.44       17.99      7.01 o 
 -14   4   7       13.63        4.69      6.47 o 
 -13   4   7       89.07       76.31      8.50 o 
 -12   4   7      253.93      270.60     13.40 o 
 -11   4   7      104.60      106.17      9.15 o 
 -10   4   7        0.33        3.98      4.51 o 
  -9   4   7       24.20       19.72      5.70 o 
  -8   4   7        8.33        3.32      5.34 o 
  -7   4   7       24.30       28.39      5.40 o 
  -6   4   7      769.85      726.37     18.36 o 
  -5   4   7       76.29       87.48      8.26 o 
  -4   4   7      313.81      324.93     12.76 o 
  -3   4   7      508.79      504.63     16.03 o 
  -2   4   7        0.04        6.23      4.81 o 
  -1   4   7      791.32      768.88     19.21 o 
   0   4   7      256.62      262.45     11.86 o 
   1   4   7      287.69      273.51     11.98 o 
   2   4   7      171.34      171.61     10.29 o 
   3   4   7       74.57       74.93      7.43 o 
   4   4   7        1.74        0.42      4.33 o 
   5   4   7        9.69        2.73      5.52 o 
   6   4   7       15.80       21.49      4.75 o 
   7   4   7        3.31       -0.14      5.64 o 
   8   4   7       64.03       64.04      8.14 o 
   9   4   7       23.87       18.53      6.65 o 
  10   4   7       59.94       69.21      9.33 o 
  11   4   7        0.73       -0.18      7.12 o 
  12   4   7        1.89       -0.16      6.41 o 
 -16   5   7       11.84       19.00      6.77 o 
 -15   5   7        0.47        2.49      6.29 o 
 -14   5   7       25.08        6.65      8.08 o 
 -13   5   7       11.77       21.55      7.42 o 
 -12   5   7        4.16       -0.18      7.01 o 
 -11   5   7       10.97       15.79      5.76 o 
 -10   5   7        9.18        1.07      6.41 o 
  -9   5   7        5.27       -0.16      6.41 o 
  -8   5   7        2.97        1.01      5.52 o 
  -7   5   7       35.48       33.97      7.30 o 
  -6   5   7        3.71        2.43      5.70 o 
  -5   5   7       12.08       12.94      5.46 o 
  -4   5   7       59.38       68.62      8.08 o 
  -3   5   7        0.00        4.27      4.75 o 
  -2   5   7        4.79        5.70      5.70 o 
  -1   5   7       50.59       59.52      6.89 o 
   0   5   7        6.73        4.87      6.12 o 
   1   5   7       93.51       86.77      8.32 o 
   2   5   7        3.21        3.03      5.64 o 
   3   5   7       35.38       29.34      7.48 o 
   4   5   7        1.65        2.61      5.76 o 
   5   5   7       11.30       15.26      6.35 o 
   6   5   7        0.44       -0.14      5.58 o 
   7   5   7       14.25        1.72      6.89 o 
   8   5   7        0.01       -0.13      5.11 o 
   9   5   7        6.92        3.74      6.89 o 
  10   5   7        0.01       -0.16      6.53 o 
 -11   6   7        3.47        2.61      6.65 o 
 -10   6   7        7.52       27.07      6.95 o 
  -9   6   7        3.76        4.93      6.47 o 
  -8   6   7        8.18        6.06      6.41 o 
  -7   6   7        3.57        1.78      6.59 o 
  -6   6   7        2.27       -0.16      6.35 o 
  -5   6   7       16.41       23.33      6.65 o 
  -4   6   7       14.16       23.16      6.59 o 
  -3   6   7       19.04       23.75      8.25 o 
  -2   6   7        0.01       -0.17      6.77 o 
  -1   6   7        6.65        8.73      6.95 o 
   0   6   7        1.04       -0.16      6.23 o 
   1   6   7        0.68        5.34      6.11 o 
   2   6   7        0.04       -0.15      6.06 o 
   3   6   7        0.00        3.68      6.06 o 
   4   6   7       14.10        0.65      7.90 o 
   5   6   7        9.29       21.97      7.18 o 
 -22   0   8        2.81       -0.13      5.34 o 
 -21   0   8        1.01       -0.17      6.77 o 
 -20   0   8       86.59      103.93      8.97 o 
 -19   0   8      103.42       83.39      9.15 o 
 -18   0   8      486.63      493.37     17.38 o 
 -17   0   8      473.70      482.07     17.20 o 
 -16   0   8      180.36      192.21     11.25 o 
 -15   0   8      376.98      386.40     14.38 o 
 -14   0   8       66.24       52.41      6.36 o 
 -13   0   8      566.57      594.35     15.81 o 
 -12   0   8      140.13      130.48      7.68 o 
 -11   0   8      325.30      324.41     11.10 o 
 -10   0   8       55.35       58.65      5.05 o 
  -9   0   8       10.16       13.72      2.85 o 
  -8   0   8      226.13      226.63      8.47 o 
  -7   0   8       21.98       18.65      3.27 o 
  -6   0   8      202.43      242.98      8.29 o 
  -5   0   8       83.11       77.78      4.94 o 
  -4   0   8        4.05        5.22      3.15 o 
  -3   0   8      237.09      257.03      8.29 o 
  -2   0   8      125.11      142.32      6.43 o 
  -1   0   8     1890.21     2019.28     23.18 o 
   0   0   8        0.42        3.27      2.97 o 
   1   0   8      101.43      106.71      6.19 o 
   2   0   8      122.45      115.13      6.78 o 
   3   0   8       60.56       59.37      5.47 o 
   4   0   8      229.31      253.40      9.36 o 
   5   0   8      246.38      231.67      9.60 o 
   6   0   8        9.82        9.14      3.86 o 
   7   0   8       76.47       73.34      6.78 o 
   8   0   8       90.62      102.59      8.62 o 
   9   0   8       80.51       86.47      7.49 o 
  10   0   8      141.12      151.06     10.35 o 
  11   0   8        0.00       -0.14      5.64 o 
  12   0   8      826.35      816.28     23.32 o 
  13   0   8      219.09      212.99     12.91 o 
  14   0   8        1.23        6.47      5.70 o 
  15   0   8       16.15       11.87      6.53 o 
 -22   1   8       10.32       17.34      6.17 o 
 -21   1   8        0.90       -0.14      5.58 o 
 -20   1   8        0.11       -0.13      5.22 o 
 -19   1   8       22.68       20.25      7.07 o 
 -18   1   8       57.20       63.62      7.60 o 
 -17   1   8        0.03        9.85      4.93 o 
 -16   1   8       53.60       63.15      7.43 o 
 -15   1   8        3.26       -0.12      4.75 o 
 -14   1   8       20.09       20.25      5.23 o 
 -13   1   8      216.26      237.09     10.48 o 
 -12   1   8      209.60      204.53      9.53 o 
 -11   1   8      206.30      203.95      9.41 o 
 -10   1   8       95.08      117.14      7.08 o 
  -9   1   8      205.34      200.97      8.76 o 
  -8   1   8      347.44      370.61     10.99 o 
  -7   1   8        9.73        7.24      3.44 o 
  -6   1   8      113.50      122.92      6.43 o 
  -5   1   8      445.13      460.24     11.56 o 
  -4   1   8       45.77       33.75      4.81 o 
  -3   1   8      927.42      870.67     15.60 o 
  -2   1   8      541.12      506.92     12.00 o 
  -1   1   8      580.80      566.73     12.85 o 
   0   1   8      767.84      791.71     15.24 o 
   1   1   8      102.08      111.05      6.66 o 
   2   1   8       81.07       86.09      5.95 o 
   3   1   8      592.38      632.76     14.51 o 
   4   1   8       49.30       55.55      5.47 o 
   5   1   8        8.20        4.75      4.04 o 
   6   1   8        1.42        3.27      3.50 o 
   7   1   8       20.72       25.00      5.17 o 
   8   1   8       53.05       69.98      7.43 o 
   9   1   8      181.98      166.80     10.29 o 
  10   1   8      127.94      143.18      9.81 o 
  11   1   8      314.00      318.51     14.78 o 
  12   1   8       22.12       17.34      6.12 o 
  13   1   8       20.56       23.51      6.59 o 
  14   1   8        1.45       10.75      4.81 o 
  15   1   8       14.86       17.10      7.18 o 
 -21   2   8        1.64        3.15      6.17 o 
 -20   2   8        4.96        1.78      5.58 o 
 -19   2   8        1.87       10.09      5.34 o 
 -18   2   8       40.69       42.88      7.19 o 
 -17   2   8       35.96       40.92      7.07 o 
 -16   2   8        0.04       -0.11      4.57 o 
 -15   2   8        0.51       -0.12      4.63 o 
 -14   2   8       27.49       22.63      6.24 o 
 -13   2   8      111.52       92.81      7.91 o 
 -12   2   8       75.27       81.89      7.13 o 
 -11   2   8        4.58        7.84      4.16 o 
 -10   2   8       20.92       20.37      4.63 o 
  -9   2   8        4.81        8.79      3.21 o 
  -8   2   8       24.10       19.00      4.69 o 
  -7   2   8      153.78      150.00      7.68 o 
  -6   2   8       19.51       29.40      3.98 o 
  -5   2   8     1222.05     1189.25     19.59 o 
  -4   2   8       91.52      113.22      6.96 o 
  -3   2   8      789.14      816.57     16.38 o 
  -2   2   8      337.05      349.76     11.05 o 
  -1   2   8      223.32      216.41      9.30 o 
   0   2   8       16.04       30.58      4.57 o 
   1   2   8       52.15       61.38      5.76 o 
   2   2   8      346.34      365.87     11.70 o 
   3   2   8       23.86       48.46      4.99 o 
   4   2   8        0.68        0.36      3.56 o 
   5   2   8        0.07        2.20      3.62 o 
   6   2   8        5.62       11.34      3.68 o 
   7   2   8       59.05       60.96      7.13 o 
   8   2   8        1.01        4.81      4.16 o 
   9   2   8       43.78       42.83      6.65 o 
  10   2   8        6.03        4.45      4.63 o 
  11   2   8        3.97       -0.14      5.46 o 
  12   2   8       19.51       15.56      7.01 o 
  13   2   8       12.57       19.41      6.35 o 
  14   2   8        0.00       -0.18      7.06 o 
 -20   3   8        2.71        2.55      6.23 o 
 -19   3   8       22.93       23.04      6.71 o 
 -18   3   8        4.60        2.85      5.58 o 
 -17   3   8       47.07       49.66      7.96 o 
 -16   3   8       16.70       10.33      6.12 o 
 -15   3   8       43.15       51.61      7.96 o 
 -14   3   8       57.07       43.01      7.31 o 
 -13   3   8       53.14       50.79      7.07 o 
 -12   3   8       27.61       21.68      5.58 o 
 -11   3   8       13.49       14.67      4.57 o 
 -10   3   8       27.19       24.23      5.52 o 
  -9   3   8      165.83      147.28      9.16 o 
  -8   3   8        0.03       -0.10      4.10 o 
  -7   3   8      586.37      615.01     15.87 o 
  -6   3   8      111.30       94.43      7.61 o 
  -5   3   8        1.58        2.73      4.33 o 
  -4   3   8       92.88      104.28      7.25 o 
  -3   3   8        0.81       -0.11      4.39 o 
  -2   3   8       21.61       20.90      4.45 o 
  -1   3   8      368.18      403.25     13.08 o 
   0   3   8      486.56      482.23     14.29 o 
   1   3   8       71.69       86.47      6.89 o 
   2   3   8        5.70        4.10      4.81 o 
   3   3   8       42.19       32.25      6.24 o 
   4   3   8       26.44       34.74      5.11 o 
   5   3   8       66.37       66.25      7.25 o 
   6   3   8        2.23        1.78      3.68 o 
   7   3   8       41.38       44.01      5.88 o 
   8   3   8        1.08        4.87      4.87 o 
   9   3   8       19.64       22.56      5.52 o 
  10   3   8       29.07       21.08      7.07 o 
  11   3   8        0.03        6.29      5.70 o 
  12   3   8        0.04        4.81      6.11 o 
  13   3   8        4.82        9.50      6.29 o 
 -18   4   8        0.81       -0.16      6.35 o 
 -17   4   8        8.45        9.74      6.77 o 
 -16   4   8       11.98        8.13      7.07 o 
 -15   4   8       30.58       33.43      7.24 o 
 -14   4   8       11.41       13.36      5.28 o 
 -13   4   8       21.43       21.50      6.53 o 
 -12   4   8       13.14       15.73      5.70 o 
 -11   4   8      133.49      114.11      9.51 o 
 -10   4   8        9.00       13.77      5.05 o 
  -9   4   8        7.80        4.04      5.64 o 
  -8   4   8      127.48      112.33      8.86 o 
  -7   4   8      169.37      161.24      9.94 o 
  -6   4   8      225.01      196.98     10.90 o 
  -5   4   8      432.48      458.14     15.71 o 
  -4   4   8      125.84      135.64      9.16 o 
  -3   4   8      659.50      658.37     18.15 o 
  -2   4   8       29.03       27.32      6.65 o 
  -1   4   8       22.41       28.44      5.70 o 
   0   4   8       94.31       76.50      8.32 o 
   1   4   8      288.52      289.50     12.04 o 
   2   4   8      118.09      140.97      9.22 o 
   3   4   8      128.01      101.62      8.98 o 
   4   4   8        2.05        0.95      5.46 o 
   5   4   8       30.18       22.98      5.88 o 
   6   4   8       22.40       13.72      6.06 o 
   7   4   8        7.54        1.07      6.41 o 
   8   4   8        0.93       -0.14      5.46 o 
   9   4   8        4.03        5.76      5.58 o 
  10   4   8       12.16        4.22      6.83 o 
  11   4   8        0.87        6.35      6.71 o 
 -15   5   8        0.03        5.11      6.89 o 
 -14   5   8       20.91       19.12      8.13 o 
 -13   5   8        0.54        8.37      6.41 o 
 -12   5   8        0.08       -0.15      5.88 o 
 -11   5   8       15.35       16.80      6.41 o 
 -10   5   8       18.37       31.05      6.35 o 
  -9   5   8        0.52        3.21      5.52 o 
  -8   5   8        3.19        0.53      5.58 o 
  -7   5   8        9.93        9.74      5.76 o 
  -6   5   8       15.32        9.08      6.06 o 
  -5   5   8       27.40       36.05      6.35 o 
  -4   5   8        7.68        8.96      5.58 o 
  -3   5   8       48.49       48.89      7.25 o 
  -2   5   8       40.84       38.55      6.83 o 
  -1   5   8        1.20       -0.13      5.16 o 
   0   5   8      108.18      102.30      9.57 o 
   1   5   8       19.93       18.17      6.47 o 
   2   5   8       14.86       17.52      5.58 o 
   3   5   8        0.68        3.27      5.28 o 
   4   5   8        0.56       -0.15      6.17 o 
   5   5   8        0.55       -0.15      6.17 o 
   6   5   8        0.47        0.00      5.40 o 
   7   5   8        2.46       -0.18      7.36 o 
   8   5   8        0.00       -0.16      6.53 o 
 -10   6   8        1.35       -0.17      6.65 o 
  -9   6   8       29.58       30.40      7.60 o 
  -8   6   8        3.65        1.90      6.59 o 
  -7   6   8       34.50       28.86      7.78 o 
  -6   6   8       38.68       34.03      7.36 o 
  -5   6   8        3.14       10.86      6.47 o 
  -4   6   8       16.61       22.27      8.61 o 
  -3   6   8       79.68      102.25      9.92 o 
  -2   6   8        4.19        4.81      6.83 o 
  -1   6   8       12.39       21.85      7.12 o 
   0   6   8        0.13        6.11      5.94 o 
   1   6   8       14.27       22.98      5.94 o 
   2   6   8        1.56        6.95      6.17 o 
   3   6   8        2.07        8.37      5.94 o 
   4   6   8        3.24        7.24      6.83 o 
 -22   1   9        0.87       -0.16      6.53 o 
 -21   1   9       32.49       27.61      7.72 o 
 -20   1   9        1.06        9.80      5.28 o 
 -19   1   9       17.28       22.86      5.64 o 
 -18   1   9      112.67      106.40      9.21 o 
 -17   1   9      143.85      144.45      9.69 o 
 -16   1   9       22.90       29.22      6.59 o 
 -15   1   9        5.86       -0.14      5.58 o 
 -14   1   9      448.97      469.09     15.29 o 
 -13   1   9       13.70       17.28      5.23 o 
 -12   1   9      115.48      139.03      7.85 o 
 -11   1   9       68.69       64.42      6.24 o 
 -10   1   9        6.79        7.60      3.86 o 
  -9   1   9        2.43        2.85      3.32 o 
  -8   1   9        0.52       -0.08      3.15 o 
  -7   1   9       91.55       87.41      6.54 o 
  -6   1   9        3.26        4.87      2.73 o 
  -5   1   9      121.60      121.08      6.72 o 
  -4   1   9      133.72      148.30      7.26 o 
  -3   1   9      146.29      127.80      7.08 o 
  -2   1   9       51.98       66.43      5.35 o 
  -1   1   9        8.78       12.82      3.50 o 
   0   1   9       22.39       26.49      4.28 o 
   1   1   9        2.44        3.15      3.38 o 
   2   1   9        9.04       14.61      3.74 o 
   3   1   9        0.05       -0.08      3.21 o 
   4   1   9        1.00       -0.10      4.10 o 
   5   1   9       11.85        9.44      4.16 o 
   6   1   9        4.19        8.37      3.86 o 
   7   1   9        0.74       -0.11      4.51 o 
   8   1   9        0.00       -0.14      5.58 o 
   9   1   9       93.90       87.72      8.86 o 
  10   1   9      264.41      313.07     14.17 o 
  11   1   9      130.82      153.81     11.47 o 
  12   1   9        0.72        2.26      6.59 o 
  13   1   9       66.34       71.47      9.51 o 
  14   1   9       10.21        5.70      5.94 o 
 -21   2   9        2.67        3.86      5.22 o 
 -20   2   9        4.28       -0.14      5.58 o 
 -19   2   9        7.16        8.01      5.52 o 
 -18   2   9       21.33       29.81      6.65 o 
 -17   2   9        4.41        1.01      4.93 o 
 -16   2   9      118.31      123.30     10.05 o 
 -15   2   9       93.66      107.16      9.57 o 
 -14   2   9      203.04      222.86     11.55 o 
 -13   2   9      197.65      203.93     10.83 o 
 -12   2   9       31.64       23.28      5.52 o 
 -11   2   9      119.20      112.93      7.67 o 
 -10   2   9       20.61       16.63      5.05 o 
  -9   2   9        2.45        2.08      3.92 o 
  -8   2   9       10.83        4.69      3.62 o 
  -7   2   9       59.87       70.89      5.94 o 
  -6   2   9       63.30       76.24      6.06 o 
  -5   2   9       36.96       35.88      5.17 o 
  -4   2   9      243.85      262.57     10.07 o 
  -3   2   9        0.22        2.55      3.92 o 
  -2   2   9       15.36       24.58      4.16 o 
  -1   2   9      200.40      192.91      8.93 o 
   0   2   9        0.20       -0.10      3.92 o 
   1   2   9        2.75        5.16      3.62 o 
   2   2   9       42.18       41.05      5.11 o 
   3   2   9       57.04       59.47      6.06 o 
   4   2   9        0.01       -0.10      3.92 o 
   5   2   9       82.97       84.81      7.49 o 
   6   2   9        5.30        6.83      4.99 o 
   7   2   9       58.21       54.18      6.89 o 
   8   2   9      115.01      114.38      9.81 o 
   9   2   9        0.41       -0.14      5.70 o 
  10   2   9        1.65        6.89      4.87 o 
  11   2   9        4.89        5.64      5.76 o 
  12   2   9        3.36        2.37      5.76 o 
  13   2   9        6.93       23.27      5.34 o 
 -20   3   9       12.54       12.35      7.48 o 
 -19   3   9       12.37        4.93      6.65 o 
 -18   3   9       13.44       18.82      6.35 o 
 -17   3   9       19.10       30.16      6.29 o 
 -16   3   9       52.06       52.15      8.08 o 
 -15   3   9      202.67      203.22     12.56 o 
 -14   3   9        2.24        0.00      5.58 o 
 -13   3   9      199.51      188.84     11.37 o 
 -12   3   9        0.59        0.89      5.11 o 
 -11   3   9       64.06       80.27      7.43 o 
 -10   3   9       33.03       33.79      5.94 o 
  -9   3   9       55.45       53.53      6.65 o 
  -8   3   9        0.47        1.19      4.39 o 
  -7   3   9      159.84      144.29      9.28 o 
  -6   3   9       25.66       12.71      6.41 o 
  -5   3   9        6.71        1.84      4.04 o 
  -4   3   9        0.42        2.20      4.87 o 
  -3   3   9      188.53      155.79      9.52 o 
  -2   3   9      150.02      135.00      8.81 o 
  -1   3   9       65.30       50.63      6.30 o 
   0   3   9       35.66       26.97      6.00 o 
   1   3   9      174.57      173.53      9.52 o 
   2   3   9       17.21       19.18      5.46 o 
   3   3   9       82.20       66.68      8.26 o 
   4   3   9       11.49       13.12      5.05 o 
   5   3   9       10.88       10.51      5.34 o 
   6   3   9       39.03       39.56      6.06 o 
   7   3   9       10.59       13.48      5.52 o 
   8   3   9       10.68        7.30      6.47 o 
   9   3   9       38.34       56.66      7.31 o 
  10   3   9       10.63       17.93      6.35 o 
  11   3   9        4.00        2.43      6.41 o 
  12   3   9        2.04        8.31      4.99 o 
 -18   4   9        8.57       -0.19      7.66 o 
 -17   4   9       54.55       62.96      8.91 o 
 -16   4   9       82.70       85.44      9.21 o 
 -15   4   9        1.38       11.46      5.64 o 
 -14   4   9       12.56       23.10      6.59 o 
 -13   4   9        8.38        4.75      5.58 o 
 -12   4   9        0.32        1.01      4.21 o 
 -11   4   9        1.34        0.47      5.16 o 
 -10   4   9        0.00        4.81      4.51 o 
  -9   4   9       45.66       50.49      6.65 o 
  -8   4   9        8.92       11.46      6.35 o 
  -7   4   9        0.08        4.51      5.22 o 
  -6   4   9        0.17       -0.13      5.05 o 
  -5   4   9       38.52       44.84      7.01 o 
  -4   4   9       13.76        3.50      6.18 o 
  -3   4   9       70.53       57.99      8.38 o 
  -2   4   9      286.34      314.38     13.70 o 
  -1   4   9       76.96       98.41      8.02 o 
   0   4   9       34.10       27.74      6.89 o 
   1   4   9        0.88        0.00      5.22 o 
   2   4   9       30.84       34.27      5.94 o 
   3   4   9        9.20       -0.13      5.28 o 
   4   4   9        5.51        0.53      5.94 o 
   5   4   9       70.67       54.96      8.56 o 
   6   4   9       15.43       25.00      6.35 o 
   7   4   9        0.71        3.98      5.58 o 
   8   4   9       12.66       21.20      6.29 o 
   9   4   9        6.19        2.43      5.94 o 
  10   4   9       26.99       28.92      7.30 o 
 -15   5   9       25.04       29.45      8.73 o 
 -14   5   9        7.52       17.10      7.18 o 
 -13   5   9        0.68       -0.15      6.00 o 
 -12   5   9        2.55        2.37      5.76 o 
 -11   5   9        8.15       -0.18      7.18 o 
 -10   5   9        1.75        1.66      5.94 o 
  -9   5   9       17.41       23.75      6.35 o 
  -8   5   9        7.55       10.33      5.64 o 
  -7   5   9        0.12        8.01      5.46 o 
  -6   5   9       10.39       11.64      5.88 o 
  -5   5   9       16.64       12.11      6.77 o 
  -4   5   9        7.05       14.66      5.11 o 
  -3   5   9        5.10        8.91      6.00 o 
  -2   5   9        5.15        2.61      6.47 o 
  -1   5   9       30.61       24.53      7.13 o 
   0   5   9       28.00       23.22      6.89 o 
   1   5   9       34.41       40.62      8.14 o 
   2   5   9       27.03       33.61      6.59 o 
   3   5   9        8.96       14.37      6.65 o 
   4   5   9        1.30        4.69      5.64 o 
   5   5   9        2.88       -0.15      6.11 o 
   6   5   9        7.32        6.29      6.65 o 
   7   5   9       10.79       16.86      6.59 o 
  -9   6   9        7.09       18.29      6.11 o 
  -8   6   9        1.16       -0.18      7.06 o 
  -7   6   9        0.68       -0.16      6.41 o 
  -6   6   9        0.86        2.55      6.47 o 
  -5   6   9       23.29       31.35      7.90 o 
  -4   6   9        7.74        8.13      6.35 o 
  -3   6   9       18.10       11.93      7.54 o 
  -2   6   9        7.21       -0.19      7.54 o 
  -1   6   9        0.38        8.90      5.46 o 
   0   6   9        9.14       16.03      6.89 o 
   1   6   9       16.10       19.53      7.78 o 
 -22   0  10       23.97       33.31      7.60 o 
 -21   0  10       37.96       43.83      8.25 o 
 -20   0  10       86.05       81.70      8.73 o 
 -19   0  10        3.50        8.25      5.46 o 
 -18   0  10       31.83       28.09      7.66 o 
 -17   0  10      917.99      986.22     24.97 o 
 -16   0  10      491.53      508.08     17.56 o 
 -15   0  10      421.62      438.56     16.00 o 
 -14   0  10      443.16      446.24     15.35 o 
 -13   0  10       81.66       65.08      7.01 o 
 -12   0  10      135.90      136.10      9.04 o 
 -11   0  10      709.42      761.64     17.94 o 
 -10   0  10        7.34        6.23      3.86 o 
  -9   0  10      894.04      971.68     19.27 o 
  -8   0  10      247.12      252.55      9.84 o 
  -7   0  10      209.46      214.53      9.35 o 
  -6   0  10      862.67      844.49     17.17 o 
  -4   0  10        2.28        1.84      3.50 o 
  -3   0  10        1.15        4.27      2.73 o 
  -2   0  10       19.60       25.54      4.16 o 
  -1   0  10      302.54      300.29     10.80 o 
   0   0  10      201.30      206.08      9.35 o 
   1   0  10       11.20       17.57      4.69 o 
   2   0  10     2127.90     2341.96     30.58 o 
   3   0  10      155.79      152.74      8.98 o 
   4   0  10       39.16       43.66      6.12 o 
   5   0  10       34.97       32.07      5.70 o 
   6   0  10      198.71      182.73      9.88 o 
   7   0  10        3.14        7.66      5.40 o 
   8   0  10      283.83      304.60     14.00 o 
   9   0  10       39.52       42.94      8.02 o 
  10   0  10      493.72      583.47     19.64 o 
  11   0  10      227.60      225.68     15.12 o 
  12   0  10        0.85       -0.18      7.01 o 
  13   0  10        0.00       -0.15      6.17 o 
 -21   1  10        2.10       -0.16      6.29 o 
 -20   1  10        5.52       -0.17      6.71 o 
 -19   1  10       45.91       41.46      8.26 o 
 -18   1  10       19.46       15.38      7.18 o 
 -17   1  10       65.61       61.19      8.20 o 
 -16   1  10      111.84      100.23      9.69 o 
 -15   1  10      111.73      121.16      9.21 o 
 -14   1  10       15.93       20.49      5.23 o 
 -13   1  10       50.89       47.58      6.48 o 
 -12   1  10        4.64       10.45      3.98 o 
 -11   1  10        1.36        3.68      4.21 o 
 -10   1  10       62.10       44.15      6.18 o 
  -9   1  10       67.08       76.01      6.18 o 
  -8   1  10      102.25       94.49      6.84 o 
  -7   1  10        4.57        3.92      3.56 o 
  -6   1  10       32.15       32.61      4.75 o 
  -5   1  10       80.07       96.36      6.84 o 
  -4   1  10      126.80      134.27      7.56 o 
  -3   1  10      120.99      120.40      7.20 o 
  -2   1  10        2.34       -0.08      3.38 o 
  -1   1  10        0.42        2.61      3.32 o 
   0   1  10       67.97       67.99      6.18 o 
   1   1  10        2.10       -0.09      3.62 o 
   2   1  10       13.59       15.26      3.33 o 
   3   1  10        3.10        7.54      3.74 o 
   4   1  10       42.02       38.49      6.18 o 
   5   1  10       37.73       27.50      6.36 o 
   6   1  10       12.63       13.60      5.05 o 
   7   1  10        6.44        4.16      5.11 o 
   8   1  10       23.18       12.65      5.88 o 
   9   1  10        3.79        1.01      5.82 o 
  10   1  10       45.28       52.80      7.90 o 
  11   1  10       13.36       12.65      5.76 o 
  12   1  10      133.92      112.66     10.52 o 
  13   1  10        6.22        1.31      7.30 o 
 -21   2  10        4.50        9.14      6.06 o 
 -20   2  10        0.41       -0.17      6.65 o 
 -19   2  10        1.55        1.78      6.17 o 
 -18   2  10       19.27       22.27      7.18 o 
 -17   2  10       15.99       26.48      5.40 o 
 -16   2  10       13.43       14.61      6.12 o 
 -15   2  10       77.30       90.97      8.91 o 
 -14   2  10       42.42       41.99      6.36 o 
 -13   2  10       89.43       79.82      8.08 o 
 -12   2  10       43.30       48.41      6.42 o 
 -11   2  10        6.10        7.24      4.27 o 
 -10   2  10        0.01       -0.11      4.21 o 
  -9   2  10       48.37       63.33      6.12 o 
  -8   2  10       50.04       60.95      6.12 o 
  -7   2  10      149.87      196.77      9.40 o 
  -6   2  10        0.14        3.15      3.80 o 
  -5   2  10        2.96        3.15      3.98 o 
  -4   2  10       23.20       18.11      5.05 o 
  -3   2  10      124.86      138.82      8.09 o 
  -2   2  10       64.51       56.69      5.94 o 
  -1   2  10       34.75       45.79      5.64 o 
   0   2  10        1.18       -0.11      4.27 o 
   1   2  10        9.85       12.53      3.68 o 
   2   2  10       35.49       31.48      5.29 o 
   3   2  10        0.10        0.83      4.16 o 
   4   2  10       55.82       61.43      6.83 o 
   5   2  10        2.18        6.71      4.45 o 
   6   2  10        2.91        1.90      4.81 o 
   7   2  10       18.99        8.31      5.76 o 
   8   2  10        3.58        3.09      4.57 o 
   9   2  10       10.32        0.00      6.35 o 
  10   2  10        2.75       10.86      6.11 o 
  11   2  10        7.98        9.68      6.41 o 
  12   2  10       11.86       14.01      6.71 o 
 -19   3  10        3.61        5.05      6.06 o 
 -18   3  10       33.32       32.01      6.59 o 
 -17   3  10       23.45       32.24      6.83 o 
 -16   3  10       45.56       41.81      8.49 o 
 -15   3  10      200.26      200.70     13.03 o 
 -14   3  10       35.39       48.88      7.13 o 
 -13   3  10       39.34       36.76      7.19 o 
 -12   3  10      398.25      415.67     15.27 o 
 -11   3  10       36.26       32.43      5.82 o 
 -10   3  10      169.09      169.57     10.47 o 
  -9   3  10       17.69       15.74      5.34 o 
  -8   3  10        5.76        7.06      4.99 o 
  -7   3  10      270.90      253.60     11.98 o 
  -6   3  10      141.29      139.96      9.16 o 
  -5   3  10      303.83      280.98     12.46 o 
  -4   3  10     1047.33     1023.72     22.35 o 
  -3   3  10      660.14      604.39     17.73 o 
  -2   3  10      301.19      299.62     12.58 o 
  -1   3  10       23.56       29.22      6.41 o 
   0   3  10      582.90      551.78     16.63 o 
   1   3  10       84.57       94.32      8.62 o 
   2   3  10       62.92       59.83      6.65 o 
   3   3  10        5.48        2.32      5.22 o 
   4   3  10       85.86       70.84      7.55 o 
   5   3  10       25.61       22.74      6.12 o 
   6   3  10        3.97        3.09      5.34 o 
   7   3  10        2.93        3.21      5.58 o 
   8   3  10       85.17       78.85      9.21 o 
   9   3  10        6.00        9.44      5.70 o 
  10   3  10        6.94        9.26      6.89 o 
  11   3  10        0.71        1.31      6.41 o 
 -17   4  10        3.05       11.52      6.29 o 
 -16   4  10        3.16       -0.18      7.12 o 
 -15   4  10        7.46        0.59      6.47 o 
 -14   4  10        0.00        7.42      4.45 o 
 -13   4  10       22.86       26.96      6.18 o 
 -12   4  10       12.09       17.57      5.76 o 
 -11   4  10        5.12        5.70      5.34 o 
 -10   4  10       23.33       15.62      5.94 o 
  -9   4  10       15.86        2.97      5.88 o 
  -8   4  10       10.07        1.96      5.52 o 
  -7   4  10      127.00      135.27      9.51 o 
  -6   4  10        1.49       10.39      5.11 o 
  -5   4  10       19.16       14.49      6.00 o 
  -4   4  10       37.39       40.21      6.41 o 
  -3   4  10       45.36       35.70      6.65 o 
  -2   4  10        8.46       15.61      5.94 o 
  -1   4  10        1.73       -0.16      6.59 o 
   0   4  10       37.24       25.36      6.59 o 
   1   4  10       79.44       67.74      8.44 o 
   2   4  10        2.72       -0.14      5.70 o 
   3   4  10        0.12        0.53      5.34 o 
   4   4  10        2.81        9.20      5.46 o 
   5   4  10        6.14        8.96      5.58 o 
   6   4  10       20.18        4.04      6.83 o 
   7   4  10        0.95       -0.17      6.89 o 
   8   4  10        5.69       13.18      5.46 o 
   9   4  10        8.79       12.41      6.65 o 
 -14   5  10        1.90        7.84      5.52 o 
 -13   5  10        0.38        2.55      6.53 o 
 -12   5  10        7.07       17.22      6.17 o 
 -11   5  10        0.86       -0.15      6.00 o 
 -10   5  10       27.81       25.83      7.13 o 
  -9   5  10       14.09       -0.19      7.42 o 
  -8   5  10       18.03       19.83      5.88 o 
  -7   5  10        2.47        9.50      6.41 o 
  -6   5  10        0.09        5.58      5.40 o 
  -5   5  10        3.16        8.85      5.34 o 
  -4   5  10        3.42        4.45      5.64 o 
  -3   5  10       10.54       24.40      5.82 o 
  -2   5  10        1.55        9.50      4.87 o 
  -1   5  10        0.72       -0.16      6.35 o 
   0   5  10        8.05       10.27      7.01 o 
   1   5  10        1.94        1.19      5.76 o 
   2   5  10        0.35       -0.15      6.06 o 
   3   5  10        0.96        6.71      5.11 o 
   4   5  10       16.19       13.72      6.95 o 
   5   5  10       11.15        9.62      6.17 o 
  -6   6  10        3.61       11.81      6.83 o 
  -5   6  10        5.19       12.41      7.18 o 
  -4   6  10        0.33        6.53      6.71 o 
  -3   6  10       30.61       49.82      9.03 o 
 -21   1  11       38.64       28.92      8.08 o 
 -20   1  11        0.58        1.19      5.22 o 
 -19   1  11        1.18        2.91      4.69 o 
 -18   1  11       47.37       70.80      7.66 o 
 -17   1  11        9.33       17.75      5.82 o 
 -16   1  11        8.29       16.39      6.23 o 
 -15   1  11       56.32       65.23      7.31 o 
 -14   1  11        5.86        7.24      5.05 o 
 -13   1  11       33.81       40.98      5.58 o 
 -12   1  11       41.73       42.65      6.36 o 
 -11   1  11        0.01        2.79      4.39 o 
 -10   1  11       56.22       71.30      6.00 o 
  -9   1  11       15.53       16.45      4.45 o 
  -8   1  11      130.01      138.53      8.39 o 
  -7   1  11       12.16        4.99      3.74 o 
  -6   1  11        0.07       -0.10      3.98 o 
  -5   1  11      173.09      192.97      9.29 o 
  -4   1  11      160.33      171.27      8.87 o 
  -3   1  11       94.70      112.36      7.67 o 
  -2   1  11       21.46       21.97      5.40 o 
  -1   1  11      168.50      154.74      8.87 o 
   0   1  11       23.02       16.98      5.52 o 
   1   1  11        1.40       -0.11      4.45 o 
   2   1  11       30.60       39.55      6.18 o 
   3   1  11      218.73      218.28     10.78 o 
   4   1  11        3.97       -0.12      4.63 o 
   5   1  11        4.52        4.10      5.11 o 
   6   1  11        5.83        1.90      4.63 o 
   7   1  11       18.48       13.60      6.47 o 
   8   1  11        2.43        3.21      5.94 o 
   9   1  11        0.00        5.58      5.94 o 
  10   1  11       13.24       21.20      6.89 o 
  11   1  11        3.09       -0.16      6.47 o 
  12   1  11        5.40       -0.18      7.18 o 
 -20   2  11        0.01        3.80      5.16 o 
 -19   2  11        0.92        3.62      4.69 o 
 -18   2  11        2.58        5.76      5.58 o 
 -17   2  11        3.41        2.73      6.29 o 
 -16   2  11      111.15      120.19      9.39 o 
 -15   2  11       34.36       24.05      6.35 o 
 -14   2  11       30.55       35.51      6.35 o 
 -13   2  11       10.74        3.68      5.70 o 
 -12   2  11        1.38       -0.12      4.81 o 
 -11   2  11      107.18      111.82      8.14 o 
 -10   2  11       10.35       13.30      4.45 o 
  -9   2  11       11.35       12.94      3.86 o 
  -8   2  11       30.45       42.29      5.58 o 
  -7   2  11      116.63      114.53      8.32 o 
  -6   2  11        7.40       10.03      4.75 o 
  -5   2  11      114.33      115.00      8.21 o 
  -4   2  11        0.55       -0.11      4.51 o 
  -3   2  11      560.67      535.95     15.86 o 
  -2   2  11      424.56      408.51     14.21 o 
  -1   2  11        5.84        8.79      4.63 o 
   0   2  11       59.16       67.67      7.13 o 
   1   2  11        6.06        9.62      4.57 o 
   2   2  11       19.97       15.56      6.12 o 
   3   2  11        0.16        0.00      4.81 o 
   4   2  11        2.86       -0.12      4.99 o 
   5   2  11        2.25        3.38      5.11 o 
   6   2  11       19.16       13.24      6.53 o 
   7   2  11        0.25        4.27      5.28 o 
   8   2  11        2.72       -0.14      5.76 o 
   9   2  11        0.11       -0.15      5.82 o 
  10   2  11        0.81        1.84      6.29 o 
  11   2  11        1.45        7.12      6.11 o 
 -19   3  11        3.32       -0.15      6.06 o 
 -18   3  11       13.48       14.31      6.41 o 
 -17   3  11       21.16       15.50      6.59 o 
 -16   3  11        2.54       -0.14      5.70 o 
 -15   3  11       18.69       14.78      7.30 o 
 -14   3  11       81.41       77.48      8.91 o 
 -13   3  11       19.57        7.13      6.41 o 
 -12   3  11       67.99       69.28      8.20 o 
 -11   3  11       12.33       23.33      4.99 o 
 -10   3  11       33.93       33.85      6.65 o 
  -9   3  11        2.68        4.51      4.81 o 
  -8   3  11        1.54        0.89      4.93 o 
  -7   3  11       66.75       68.86      8.08 o 
  -6   3  11      260.46      270.56     13.05 o 
  -5   3  11       30.03       19.48      7.60 o 
  -4   3  11      488.68      503.14     16.85 o 
  -3   3  11       81.08       97.64      8.74 o 
  -2   3  11       46.14       60.77      7.54 o 
  -1   3  11      133.26      142.48      9.93 o 
   0   3  11      120.34      122.06      9.28 o 
   1   3  11        1.00       -0.13      5.22 o 
   2   3  11       30.82       27.44      7.01 o 
   3   3  11        6.11        5.94      5.17 o 
   4   3  11       33.97       26.78      6.77 o 
   5   3  11        1.98       -0.13      5.16 o 
   6   3  11        0.11       -0.13      5.05 o 
   7   3  11       22.98       11.58      7.01 o 
   8   3  11       23.05       24.23      7.48 o 
   9   3  11        0.52       -0.14      5.70 o 
 -16   4  11       22.45       22.86      7.78 o 
 -15   4  11        1.13       -0.16      6.35 o 
 -14   4  11        1.68        5.34      6.89 o 
 -13   4  11        5.27        2.32      6.06 o 
 -12   4  11        0.99       -0.14      5.58 o 
 -11   4  11       11.44       10.33      5.17 o 
 -10   4  11       20.28       13.24      7.01 o 
  -9   4  11       24.70       10.39      7.54 o 
  -8   4  11        4.43       -0.16      6.29 o 
  -7   4  11       15.26       15.14      6.41 o 
  -6   4  11       14.54        7.54      5.82 o 
  -5   4  11        1.15        2.02      5.40 o 
  -4   4  11       11.93       22.50      5.82 o 
  -3   4  11       38.47       40.74      7.54 o 
  -2   4  11        2.59       10.15      5.16 o 
  -1   4  11        7.21       11.81      6.17 o 
   0   4  11      236.46      248.18     13.33 o 
   1   4  11      107.61      122.50     10.58 o 
   2   4  11       10.35       13.12      6.17 o 
   3   4  11        2.57       -0.17      6.65 o 
   4   4  11        2.50       -0.15      6.00 o 
   5   4  11        0.92       -0.16      6.23 o 
   6   4  11        3.65       -0.16      6.41 o 
   7   4  11        1.84        5.16      6.35 o 
 -13   5  11       11.62       22.32      6.59 o 
 -12   5  11        8.48        5.76      6.77 o 
 -11   5  11        0.67        6.23      6.06 o 
 -10   5  11        0.47       -0.15      6.11 o 
  -9   5  11        0.49        2.43      4.33 o 
  -8   5  11        0.65       -0.15      6.00 o 
  -7   5  11        2.23       -0.16      6.41 o 
  -6   5  11       10.88       10.51      6.59 o 
  -5   5  11        8.06        4.10      6.41 o 
  -4   5  11        5.88        9.91      6.23 o 
  -3   5  11        1.08       -0.17      6.71 o 
  -2   5  11        1.17        7.12      6.17 o 
  -1   5  11        4.09        0.59      6.77 o 
   0   5  11       39.06       52.80      7.66 o 
   1   5  11        1.80       -0.16      6.47 o 
   2   5  11       15.05        2.55      7.18 o 
   3   5  11        8.27        9.68      6.23 o 
 -21   0  12        3.27        7.18      6.17 o 
 -20   0  12       37.37       40.32      7.13 o 
 -19   0  12       38.94       27.20      7.90 o 
 -18   0  12       74.73       59.06      9.80 o 
 -17   0  12       31.84       29.46      8.31 o 
 -16   0  12      147.44      171.57     11.24 o 
 -15   0  12        0.73       -0.15      6.17 o 
 -14   0  12       10.00       12.65      6.12 o 
 -13   0  12       44.24       45.02      6.65 o 
 -12   0  12        0.13       -0.12      4.81 o 
 -11   0  12        4.26        0.42      4.27 o 
 -10   0  12        7.10        3.68      4.63 o 
  -9   0  12       81.82       90.99      7.01 o 
  -8   0  12        2.39        4.69      3.68 o 
  -7   0  12      187.31      219.17     10.30 o 
  -6   0  12       58.55       50.62      6.12 o 
  -5   0  12       31.14       41.34      5.76 o 
  -4   0  12        0.14        1.54      3.56 o 
  -3   0  12       30.00       34.62      5.35 o 
  -2   0  12       49.85       48.42      6.24 o 
  -1   0  12        2.55        3.21      4.63 o 
   0   0  12       25.70       17.16      5.58 o 
   1   0  12      189.26      176.11     10.24 o 
   2   0  12       13.61       17.46      4.87 o 
   3   0  12       67.33       66.61      8.14 o 
   4   0  12        0.76       -0.11      4.57 o 
   5   0  12        1.52       -0.12      4.99 o 
   6   0  12       30.37       30.88      7.01 o 
   7   0  12        0.04        0.00      5.28 o 
   8   0  12      148.15      157.16     11.30 o 
   9   0  12      152.58      146.63     12.37 o 
  10   0  12        0.16       -0.19      7.78 o 
  11   0  12      372.40      371.19     19.13 o 
 -20   1  12       11.30       16.39      6.23 o 
 -19   1  12        2.00       -0.15      6.06 o 
 -18   1  12      121.14      133.81     11.35 o 
 -17   1  12        0.18        1.66      5.88 o 
 -16   1  12       13.21       20.31      6.29 o 
 -15   1  12      111.60      132.68     10.05 o 
 -14   1  12      128.63      134.44     10.76 o 
 -13   1  12        2.24        4.16      5.11 o 
 -12   1  12       53.32       59.41      6.48 o 
 -11   1  12       23.51       22.33      6.12 o 
 -10   1  12        0.87        4.16      3.62 o 
  -9   1  12       11.04       12.23      4.45 o 
  -8   1  12        1.54       -0.11      4.45 o 
  -7   1  12       94.57      105.63      7.43 o 
  -6   1  12      195.31      189.42     10.24 o 
  -5   1  12        0.72        0.00      4.45 o 
  -4   1  12        3.55        6.65      4.45 o 
  -3   1  12       30.32       29.22      5.35 o 
  -2   1  12      233.74      259.38     11.49 o 
  -1   1  12        0.29        0.00      4.45 o 
   0   1  12        5.75        3.74      4.75 o 
   1   1  12       74.85       80.28      7.61 o 
   2   1  12       34.47       31.24      5.76 o 
   3   1  12        6.08       10.15      4.33 o 
   4   1  12        4.10       13.00      4.81 o 
   5   1  12        0.44       -0.13      5.11 o 
   6   1  12        5.92        7.36      5.05 o 
   7   1  12       21.20       12.65      7.36 o 
   8   1  12        0.04       -0.17      6.77 o 
   9   1  12       41.19       55.06      8.14 o 
  10   1  12       19.82       15.85      7.30 o 
 -20   2  12        5.71        0.00      7.18 o 
 -19   2  12        5.70        1.25      6.00 o 
 -18   2  12        0.71        4.81      5.58 o 
 -17   2  12       11.90       19.47      6.06 o 
 -16   2  12       62.01       68.61      7.84 o 
 -15   2  12        0.00        2.08      5.70 o 
 -14   2  12        3.82        6.06      5.52 o 
 -13   2  12      175.80      164.32     10.53 o 
 -12   2  12       75.23       75.58      8.32 o 
 -11   2  12        6.64        7.30      5.11 o 
 -10   2  12       32.23       21.86      5.70 o 
  -9   2  12        5.49        9.62      5.11 o 
  -8   2  12       71.08       59.66      7.01 o 
  -7   2  12        2.00       -0.11      4.39 o 
  -6   2  12       12.74       10.51      5.28 o 
  -5   2  12      326.85      325.57     12.94 o 
  -4   2  12      158.02      147.12     10.29 o 
  -3   2  12       54.81       40.34      7.37 o 
  -2   2  12        6.77       16.33      6.17 o 
  -1   2  12        1.57        9.20      4.51 o 
   0   2  12        2.22       -0.11      4.51 o 
   1   2  12        6.14        6.00      4.51 o 
   2   2  12       11.32       10.92      5.05 o 
   3   2  12        0.90       -0.13      5.11 o 
   4   2  12        2.62        1.01      5.05 o 
   5   2  12        1.51       -0.14      5.52 o 
   6   2  12        3.79        7.18      5.28 o 
   7   2  12        1.38       14.43      5.70 o 
   8   2  12       11.20        8.43      6.65 o 
   9   2  12       25.15       32.90      7.54 o 
 -18   3  12        0.48        5.16      6.41 o 
 -17   3  12        0.05       -0.15      5.94 o 
 -16   3  12        4.48        9.50      5.58 o 
 -15   3  12       10.12       18.35      6.47 o 
 -14   3  12        4.03        1.13      5.64 o 
 -13   3  12        7.06        5.34      5.64 o 
 -12   3  12        2.87        1.54      5.16 o 
 -11   3  12        4.10        0.53      5.28 o 
 -10   3  12        5.41        1.96      4.81 o 
  -9   3  12        8.32        0.95      5.34 o 
  -8   3  12        4.85        7.66      5.17 o 
  -7   3  12        1.46        5.64      5.05 o 
  -6   3  12      102.71      127.68      9.87 o 
  -5   3  12       10.10       -0.16      6.41 o 
  -4   3  12      198.35      210.26     12.50 o 
  -3   3  12       89.27       80.94      8.50 o 
  -2   3  12       22.52       34.44      7.13 o 
  -1   3  12      170.91      177.87     11.66 o 
   0   3  12       28.07       16.87      6.65 o 
   1   3  12        0.46       -0.14      5.70 o 
   2   3  12       27.26       24.58      7.01 o 
   3   3  12        1.37        1.60      6.00 o 
   4   3  12        6.52        3.92      6.11 o 
   5   3  12       78.09       70.47      8.97 o 
   6   3  12       19.02        8.97      6.65 o 
   7   3  12        5.27       10.63      5.88 o 
   8   3  12        3.60        8.43      5.58 o 
 -15   4  12        0.42        3.80      4.93 o 
 -14   4  12        0.87        3.68      5.64 o 
 -13   4  12        1.83       12.59      6.17 o 
 -12   4  12        0.03        4.10      5.22 o 
 -11   4  12        0.31       -0.14      5.58 o 
 -10   4  12        1.96        8.37      6.06 o 
  -9   4  12       62.55       62.26      9.51 o 
  -8   4  12      111.70      100.04      9.87 o 
  -7   4  12        6.89        8.07      5.70 o 
  -6   4  12       50.09       50.31      7.37 o 
  -5   4  12       14.23       16.03      5.58 o 
  -4   4  12       46.07       34.27      7.37 o 
  -3   4  12       25.84       30.17      6.89 o 
  -2   4  12        3.01       -0.16      6.35 o 
  -1   4  12       73.94       64.64      8.62 o 
   0   4  12      111.88      102.41     10.82 o 
   1   4  12        0.14       -0.20      8.19 o 
   2   4  12       15.08       14.13      6.47 o 
   3   4  12       24.72       18.70      6.12 o 
   4   4  12       15.05       18.05      6.06 o 
   5   4  12        2.78       -0.15      5.88 o 
 -11   5  12       10.21       22.20      6.53 o 
 -10   5  12        5.05        8.37      5.70 o 
  -9   5  12        3.46        5.05      6.29 o 
  -8   5  12        0.48       -0.16      6.29 o 
  -7   5  12        0.75       -0.17      6.71 o 
  -6   5  12        7.90       17.93      5.64 o 
  -5   5  12        1.46       -0.16      6.47 o 
  -4   5  12        0.03        5.58      6.00 o 
  -3   5  12        2.47        3.74      6.65 o 
  -2   5  12        0.01        8.79      6.00 o 
  -1   5  12        1.06        9.56      5.70 o 
   0   5  12        0.28       -0.16      6.47 o 
   1   5  12        0.58        7.24      6.17 o 
 -20   1  13       47.08       50.96      8.14 o 
 -19   1  13        9.47        3.15      6.47 o 
 -18   1  13       77.90       81.81      9.45 o 
 -17   1  13        5.08       16.56      6.41 o 
 -16   1  13        1.89        6.59      5.88 o 
 -15   1  13      363.09      391.61     16.63 o 
 -14   1  13       89.22       95.02      9.98 o 
 -13   1  13        0.30       -0.13      5.28 o 
 -12   1  13        0.05        1.90      4.33 o 
 -11   1  13       19.56       12.47      5.40 o 
 -10   1  13       22.45       22.56      4.87 o 
  -9   1  13       16.49       10.21      4.33 o 
  -8   1  13       23.85       25.30      6.35 o 
  -7   1  13       79.38       94.61      7.78 o 
  -6   1  13       52.33       -0.11      4.57 o 
  -5   1  13        0.87        2.55      4.93 o 
  -4   1  13       10.32       12.53      4.93 o 
  -3   1  13       30.45       31.83      6.18 o 
  -2   1  13        0.06        3.98      4.39 o 
  -1   1  13        1.77        3.62      4.04 o 
   0   1  13       20.17       21.26      5.17 o 
   1   1  13       27.70       29.04      5.88 o 
   2   1  13        0.19       -0.13      5.22 o 
   3   1  13       62.69       51.86      7.90 o 
   4   1  13       13.12       13.18      6.06 o 
   5   1  13       33.30       42.28      6.95 o 
   6   1  13        1.94       -0.18      7.06 o 
   7   1  13       22.75       26.30      7.78 o 
   8   1  13        3.12       12.53      6.53 o 
   9   1  13        2.42        2.61      7.30 o 
 -19   2  13        0.85        0.65      6.41 o 
 -18   2  13        1.21        1.25      6.17 o 
 -17   2  13        0.25        4.81      5.34 o 
 -16   2  13        4.10       -0.16      6.29 o 
 -15   2  13       64.46       -0.16      6.48 o 
 -14   2  13      229.41      256.84     14.17 o 
 -13   2  13       68.45       51.39      9.33 o 
 -12   2  13       23.81       14.61      6.18 o 
 -11   2  13       30.05       23.58      6.83 o 
 -10   2  13        0.11       -0.11      4.45 o 
  -9   2  13       31.04       22.63      6.71 o 
  -8   2  13       56.24       57.27      7.84 o 
  -7   2  13      109.91      119.49      9.93 o 
  -6   2  13       55.47       55.07      7.84 o 
  -5   2  13       75.58       65.66      8.62 o 
  -4   2  13       17.08       11.04      6.71 o 
  -3   2  13      132.61      129.57     10.47 o 
  -2   2  13       93.98       86.48      8.80 o 
  -1   2  13        1.49       -0.15      5.82 o 
   0   2  13        0.10        1.01      5.58 o 
   1   2  13       31.82       38.84      6.53 o 
   2   2  13        3.24       -0.12      4.87 o 
   3   2  13       18.55       26.30      6.35 o 
   4   2  13        1.81       -0.16      6.29 o 
   5   2  13       16.78       25.95      6.83 o 
   6   2  13       26.39       25.83      8.19 o 
   7   2  13        3.65       11.28      6.11 o 
   8   2  13        7.64       -0.18      7.36 o 
 -17   3  13       20.20       27.08      7.07 o 
 -16   3  13       30.12       28.03      7.72 o 
 -15   3  13        0.26        3.03      5.05 o 
 -14   3  13        5.07       -0.15      6.11 o 
 -13   3  13        0.05        2.26      5.82 o 
 -12   3  13        7.55       -0.15      5.82 o 
 -11   3  13       10.99        9.14      5.58 o 
 -10   3  13       14.78       11.10      6.89 o 
  -9   3  13        0.02       -0.12      4.75 o 
  -8   3  13       30.78       32.31      5.94 o 
  -7   3  13        2.39        6.11      5.40 o 
  -6   3  13        0.11        7.60      4.87 o 
  -5   3  13        0.69       -0.14      5.64 o 
  -4   3  13        0.00        0.53      5.16 o 
  -3   3  13      146.93      142.31     10.82 o 
  -2   3  13       24.79       21.79      6.35 o 
  -1   3  13        3.77       -0.15      5.88 o 
   0   3  13        4.90        8.61      5.52 o 
   1   3  13       13.69       16.57      7.01 o 
   2   3  13        0.00       -0.14      5.40 o 
   3   3  13        4.56        4.69      4.81 o 
   4   3  13        0.10        4.81      6.17 o 
   5   3  13       26.68       21.20      8.19 o 
   6   3  13        1.06        0.00      6.35 o 
 -14   4  13        7.51       12.29      5.94 o 
 -13   4  13        9.32       10.09      7.18 o 
 -12   4  13       12.83       22.15      6.89 o 
 -11   4  13       12.04       19.89      6.71 o 
 -10   4  13        0.97        2.37      4.99 o 
  -9   4  13       10.35       14.01      6.59 o 
  -8   4  13        5.32        0.59      6.83 o 
  -7   4  13        0.24        1.13      6.00 o 
  -6   4  13       23.11       24.58      7.42 o 
  -5   4  13        2.13        3.44      5.40 o 
  -4   4  13       18.58       27.55      6.89 o 
  -3   4  13       35.65       21.44      8.02 o 
  -2   4  13        1.23       -0.18      7.18 o 
  -1   4  13      117.24      105.74     11.35 o 
   0   4  13       12.65       23.57      5.64 o 
   1   4  13       20.68       14.19      7.07 o 
   2   4  13        0.63        6.95      6.71 o 
   3   4  13        4.87        7.12      7.24 o 
  -7   5  13        0.09       -0.16      6.53 o 
  -6   5  13        6.71        9.14      6.29 o 
  -5   5  13       10.13       18.35      5.94 o 
  -4   5  13        2.17       -0.18      7.18 o 
 -19   0  14       48.64       48.23      9.27 o 
 -18   0  14        5.10        0.59      6.77 o 
 -17   0  14       77.60       85.97      9.63 o 
 -16   0  14        1.27        1.72      6.00 o 
 -15   0  14        4.56       -0.16      6.23 o 
 -14   0  14       19.37       21.26      6.59 o 
 -13   0  14        0.53        1.01      4.45 o 
 -12   0  14        0.45       -0.13      5.11 o 
 -11   0  14        0.01       -0.11      4.51 o 
 -10   0  14        3.88        5.28      5.11 o 
  -9   0  14       14.16       12.77      5.34 o 
  -8   0  14       25.71       25.18      6.47 o 
  -7   0  14       99.71      100.51      8.68 o 
  -6   0  14       37.09       23.04      5.94 o 
  -5   0  14        6.48        1.37      5.11 o 
  -4   0  14        2.12       -0.13      5.16 o 
  -3   0  14        5.96        2.85      5.28 o 
  -2   0  14       22.05       12.89      6.00 o 
  -1   0  14        2.19        9.26      4.93 o 
   0   0  14       26.40       27.97      6.83 o 
   1   0  14       81.36       75.52      7.78 o 
   2   0  14       18.77        9.50      5.52 o 
   3   0  14       40.47       46.50      7.84 o 
   4   0  14       16.87       15.85      6.29 o 
   5   0  14        0.88        0.00      6.11 o 
   6   0  14        4.65        4.93      6.59 o 
   7   0  14        3.85        3.86      7.18 o 
 -19   1  14        1.30        7.84      6.00 o 
 -18   1  14       18.46       24.40      6.59 o 
 -17   1  14        3.37        9.62      6.17 o 
 -16   1  14       29.12       46.38      7.54 o 
 -15   1  14       49.50       58.15      8.14 o 
 -14   1  14        7.59       11.87      5.70 o 
 -13   1  14       10.47        8.91      5.88 o 
 -12   1  14       47.60       61.83      7.42 o 
 -11   1  14        5.99        8.96      5.58 o 
 -10   1  14        8.19       19.06      4.99 o 
  -9   1  14       63.16       68.38      7.72 o 
  -8   1  14       23.91       28.09      6.35 o 
  -7   1  14       28.02       29.28      6.06 o 
  -6   1  14       47.64       46.15      7.42 o 
  -5   1  14        0.16       -0.12      4.93 o 
  -4   1  14        0.06       -0.13      5.05 o 
  -3   1  14        0.88        2.85      4.10 o 
  -2   1  14       12.24       10.27      6.06 o 
  -1   1  14        4.78        3.50      5.05 o 
   0   1  14       18.00       13.78      5.94 o 
   1   1  14       43.52       50.25      6.65 o 
   2   1  14        0.05       -0.14      5.64 o 
   3   1  14        7.07        1.66      6.47 o 
   4   1  14        1.93        0.59      6.35 o 
   5   1  14        6.34        2.37      6.83 o 
   6   1  14        6.37        7.48      6.29 o 
   7   1  14       14.65       13.60      7.72 o 
 -18   2  14        0.61        3.27      5.94 o 
 -17   2  14        0.75       -0.16      6.47 o 
 -16   2  14       12.49       12.77      6.89 o 
 -15   2  14       41.57       57.55      9.03 o 
 -14   2  14       63.47       71.17      9.62 o 
 -13   2  14       41.03       31.54      7.72 o 
 -12   2  14       13.04       24.82      6.17 o 
 -11   2  14        1.07        5.82      5.11 o 
 -10   2  14        3.90        7.78      5.16 o 
  -9   2  14        0.72       -0.12      4.75 o 
  -8   2  14       35.20       32.78      6.77 o 
  -7   2  14      101.34      112.34      9.45 o 
  -6   2  14        3.66        3.98      6.41 o 
  -5   2  14      183.14      216.21     12.79 o 
  -4   2  14       84.11       70.60      9.09 o 
  -3   2  14       88.25       97.34      8.91 o 
  -2   2  14       40.75       45.44      7.96 o 
  -1   2  14       31.92       41.04      7.42 o 
   0   2  14        8.05        3.74      6.35 o 
   1   2  14        9.86        3.32      6.47 o 
   2   2  14        1.57        5.70      5.34 o 
   3   2  14        8.95        5.28      6.77 o 
   4   2  14        5.55        4.81      7.18 o 
   5   2  14       13.67       19.41      6.53 o 
   6   2  14        2.10       11.04      6.53 o 
 -16   3  14       11.07        0.00      7.66 o 
 -15   3  14        0.74       -0.17      6.95 o 
 -14   3  14        1.40       -0.17      6.71 o 
 -13   3  14       30.74       23.40      7.13 o 
 -12   3  14        6.73       -0.16      6.59 o 
 -11   3  14        0.13       -0.16      6.29 o 
 -10   3  14        4.64        3.38      5.88 o 
  -9   3  14        0.36        0.53      5.11 o 
  -8   3  14        3.96        4.39      5.28 o 
  -7   3  14       10.87        8.79      5.28 o 
  -6   3  14        0.34        8.19      5.11 o 
  -5   3  14      124.77      110.22     11.06 o 
  -4   3  14        4.42        8.25      6.53 o 
  -3   3  14       22.80       30.58      7.84 o 
  -2   3  14       70.65       66.54      9.21 o 
  -1   3  14       29.86       38.36      7.07 o 
   0   3  14       26.38       31.00      6.71 o 
   1   3  14        0.92       -0.16      6.23 o 
   2   3  14       11.38        9.20      6.65 o 
   3   3  14        0.26        5.70      6.06 o 
   4   3  14        0.86        6.53      7.24 o 
 -12   4  14       13.20       16.27      6.41 o 
 -11   4  14        8.70        2.55      6.41 o 
 -10   4  14        5.88        1.25      6.06 o 
  -9   4  14        0.04       -0.15      5.88 o 
  -8   4  14        1.76       -0.15      6.00 o 
  -7   4  14        0.26       12.23      5.70 o 
  -6   4  14        0.01        6.11      6.29 o 
  -5   4  14        6.05        7.96      6.06 o 
  -4   4  14        2.97       -0.16      6.53 o 
  -3   4  14        0.00       -0.16      6.59 o 
  -2   4  14       11.80        6.89      7.01 o 
  -1   4  14        0.02       -0.19      7.42 o 
   0   4  14        3.89        7.12      5.22 o 
 -18   1  15        0.01        0.00      6.47 o 
 -17   1  15       29.32       24.11      7.36 o 
 -16   1  15        0.14       -0.18      7.18 o 
 -15   1  15       14.58       15.44      6.59 o 
 -14   1  15        0.01        9.80      5.46 o 
 -13   1  15       14.99       14.61      5.58 o 
 -12   1  15        0.05        7.12      5.88 o 
 -11   1  15       34.39       32.84      7.36 o 
 -10   1  15        1.18       -0.15      6.06 o 
  -9   1  15        1.20        1.54      5.52 o 
  -8   1  15       43.69       61.65      7.48 o 
  -7   1  15       29.34       30.94      7.36 o 
  -6   1  15        7.75       -0.15      5.82 o 
  -5   1  15        3.93       -0.15      5.94 o 
  -4   1  15        7.79        2.61      5.70 o 
  -3   1  15       38.01       46.92      7.07 o 
  -2   1  15        0.15        1.60      5.46 o 
  -1   1  15       51.62       65.52      9.15 o 
   0   1  15       16.00       11.16      7.01 o 
   1   1  15        0.01       11.46      5.70 o 
   2   1  15       21.38       31.83      6.95 o 
   3   1  15        0.00        0.00      5.76 o 
   4   1  15        0.64        2.49      6.29 o 
   5   1  15        3.20        1.31      6.23 o 
 -16   2  15       24.91       40.38      8.08 o 
 -15   2  15       46.85       38.55      8.37 o 
 -14   2  15        2.29        6.06      6.89 o 
 -13   2  15        8.78        3.56      6.95 o 
 -12   2  15       49.42       49.06      8.61 o 
 -11   2  15       32.24       39.08      8.25 o 
 -10   2  15        0.82       -0.15      6.00 o 
  -9   2  15        3.54       -0.13      5.16 o 
  -8   2  15        2.75       14.72      5.28 o 
  -7   2  15       48.06       43.00      7.19 o 
  -6   2  15       14.96       21.20      6.00 o 
  -5   2  15        8.19       -0.17      6.65 o 
  -4   2  15      284.58      306.42     15.31 o 
  -3   2  15       89.81       91.16      9.75 o 
  -2   2  15       29.55       42.28      8.02 o 
  -1   2  15       14.30       16.62      7.78 o 
   0   2  15        3.21        8.19      5.64 o 
   1   2  15        0.17        1.78      6.17 o 
   2   2  15       11.97       16.03      6.29 o 
   3   2  15        0.03       -0.16      6.41 o 
   4   2  15        4.77        9.85      6.35 o 
 -14   3  15        0.04       -0.16      6.59 o 
 -13   3  15        0.43        1.90      5.05 o 
 -12   3  15        2.27        9.97      5.40 o 
 -11   3  15        0.34        3.68      5.82 o 
 -10   3  15        5.63        2.43      5.88 o 
  -9   3  15        3.13        6.00      5.58 o 
  -8   3  15        0.23       -0.14      5.76 o 
  -7   3  15        0.41       -0.12      4.93 o 
  -6   3  15       27.63       29.51      7.30 o 
  -5   3  15       33.65       34.92      7.66 o 
  -4   3  15        3.38        8.37      5.70 o 
  -3   3  15        0.28       -0.17      6.83 o 
  -2   3  15       35.78       39.08      8.14 o 
  -1   3  15       33.77       32.90      8.43 o 
   0   3  15       23.93       17.70      8.61 o 
   1   3  15        8.17       11.64      5.94 o 
  -8   4  15        0.11       -0.16      6.29 o 
  -7   4  15        0.23        6.53      6.53 o 
  -6   4  15        5.52        3.27      7.12 o 
  -5   4  15        0.01       -0.16      6.59 o 
 -16   0  16       36.04        1.31      5.76 o 
 -15   0  16       19.73        0.00      6.12 o 
 -14   0  16        8.29       10.92      5.94 o 
 -13   0  16        1.77        7.12      5.46 o 
 -12   0  16       16.78       20.90      6.83 o 
 -11   0  16        0.25        0.00      6.11 o 
 -10   0  16        1.00       -0.15      6.11 o 
  -9   0  16       26.97        5.58      5.76 o 
  -8   0  16       38.11       47.63      7.84 o 
  -7   0  16       14.91       20.42      6.65 o 
  -6   0  16       12.66       16.03      5.40 o 
  -5   0  16        3.45       11.10      6.11 o 
  -4   0  16       10.65       16.27      5.94 o 
  -3   0  16        4.89        7.96      6.11 o 
  -2   0  16        5.25        9.80      5.64 o 
  -1   0  16       26.60       25.83      7.54 o 
   0   0  16       28.05       42.04      7.30 o 
   1   0  16        0.01        3.68      4.51 o 
   2   0  16        0.18        8.85      5.88 o 
   3   0  16        0.41       -0.16      6.47 o 
 -16   1  16        6.64       13.65      6.89 o 
 -15   1  16        1.59       -0.15      5.94 o 
 -14   1  16       55.13       -0.16      6.53 o 
 -13   1  16        2.63        1.78      5.40 o 
 -12   1  16       16.54       23.04      7.18 o 
 -11   1  16       17.84       24.40      6.83 o 
 -10   1  16        0.50        6.89      5.05 o 
  -9   1  16       15.38        4.51      6.71 o 
  -8   1  16       20.32       27.02      6.47 o 
  -7   1  16        4.06        0.53      6.65 o 
  -6   1  16       99.06      136.21     10.28 o 
  -5   1  16        2.21        4.51      5.05 o 
  -4   1  16       28.15       23.93      8.61 o 
  -3   1  16        1.70       -0.16      6.41 o 
  -2   1  16       10.52       10.57      6.59 o 
  -1   1  16        0.79        4.16      5.28 o 
   0   1  16        8.31        5.52      6.95 o 
   1   1  16        5.71        9.38      6.59 o 
   2   1  16        0.43        3.21      5.16 o 
 -14   2  16       52.26       59.93      9.80 o 
 -13   2  16       15.22       11.99      6.95 o 
 -12   2  16        1.08        1.25      5.94 o 
 -11   2  16        3.07        7.90      4.99 o 
 -10   2  16        4.57       -0.15      5.88 o 
  -9   2  16        0.94       -0.14      5.76 o 
  -8   2  16       14.19       14.78      5.64 o 
  -7   2  16       16.60       -0.17      6.71 o 
  -6   2  16       15.84       21.85      6.47 o 
  -5   2  16        2.65       -0.16      6.29 o 
  -4   2  16       30.04       37.65      7.13 o 
  -3   2  16        0.46       -0.16      6.59 o 
  -2   2  16        7.21        1.84      6.83 o 
  -1   2  16        0.19       -0.16      6.41 o 
   0   2  16       15.67       12.77      7.24 o 
   1   2  16       19.14        9.80      7.78 o 
 -11   3  16        7.48        0.65      6.23 o 
 -10   3  16        0.59        0.65      6.59 o 
  -9   3  16        0.92       -0.17      6.71 o 
  -8   3  16        0.28        3.80      6.06 o 
  -7   3  16        3.08       11.46      6.95 o 
  -6   3  16       13.72       24.82      6.53 o 
  -5   3  16        0.06        1.31      6.53 o 
  -4   3  16        4.05        3.21      6.47 o 
  -3   3  16       20.43       20.84      8.31 o 
 -13   1  17       12.75        9.02      7.30 o 
 -12   1  17        7.94        2.55      7.42 o 
 -11   1  17        0.33       -0.16      6.41 o 
 -10   1  17        8.83       -0.19      7.60 o 
  -9   1  17        0.83       -0.17      6.89 o 
  -8   1  17       49.65       56.25      9.03 o 
  -7   1  17        0.01        9.80      5.52 o 
  -6   1  17       36.07       42.22      7.84 o 
  -5   1  17       20.12       32.66      7.66 o 
  -4   1  17       49.84       57.79      9.09 o 
  -3   1  17        0.52       11.34      6.35 o 
  -2   1  17        0.00        1.31      5.70 o 
  -1   1  17        7.19        2.61      6.53 o 
 -11   2  17        0.88        7.84      6.00 o 
 -10   2  17        3.35        1.96      6.23 o 
  -9   2  17        1.80       -0.17      6.77 o 
  -8   2  17        0.13       -0.14      5.64 o 
  -7   2  17        0.91        5.76      5.52 o 
  -6   2  17        4.21        1.31      6.89 o 
  -5   2  17        2.56        3.21      6.29 o 
  -4   2  17        0.08        5.82      6.06 o 
  -3   2  17        8.46        2.61      7.30 o 
  -9   0  18       13.85       19.65      8.02 o 
  -8   0  18        0.19        1.31      6.47 o 
  -7   0  18       49.15       60.76      9.38 o 
  -6   0  18        8.71        3.27      6.59 o 
                                                 
